# Supplementary material for: Looking into the Quantification of Forensic Samples with Real-Time PCR
Source: Genes (Basel). 2024 Jun 9;15(6):759. doi: 10.3390/genes15060759 (PMC11202440; doi:10.3390/genes15060759)
Supplement: Supplementary file 1 [file genes-15-00759-s001.zip]

Archive with 3 entries (3 files):
- Figure S1.jpeg
- Figure S2.jpeg
- Table S1 - Correlation between expected and observed quantification of DNA control.xls
