# Supplementary material for: Looking into the Quantification of Forensic Samples with Real-Time PCR
Source: Genes (Basel). 2024 Jun 9;15(6):759. doi: 10.3390/genes15060759 (PMC11202440; doi:10.3390/genes15060759)
Supplement: Supplementary file 1 [file genes-15-00759-s001.zip › Table S1 - Correlation between expected and observed quantification of DNA control.xls]

## Sheet: Sample Setup
Block Type	Fast 96-Well Block (0.1mL)
Calibration Background is expired	No
Calibration Background performed on	12-15-2015
Calibration Normalization FAM-ROX is expired	No
Calibration Normalization FAM-ROX performed on	12-15-2015
Calibration Normalization VIC-ROX is expired	No
Calibration Normalization VIC-ROX performed on	12-15-2015
Calibration Pure Dye ABY is expired	No
Calibration Pure Dye ABY performed on	12-15-2015
Calibration Pure Dye FAM is expired	No
Calibration Pure Dye FAM performed on	12-15-2015
Calibration Pure Dye JUN is expired	No
Calibration Pure Dye JUN performed on	12-15-2015
Calibration Pure Dye MP is expired	No
Calibration Pure Dye MP performed on	12-15-2015
Calibration Pure Dye NED is expired	No
Calibration Pure Dye NED performed on	12-15-2015
Calibration Pure Dye ROX is expired	No
Calibration Pure Dye ROX performed on	12-15-2015
Calibration Pure Dye SYBR is expired	No
Calibration Pure Dye SYBR performed on	12-15-2015
Calibration Pure Dye TAMRA is expired	No
Calibration Pure Dye TAMRA performed on	12-15-2015
Calibration Pure Dye VIC is expired	No
Calibration Pure Dye VIC performed on	12-15-2015
Calibration ROI is expired	No
Calibration ROI performed on	12-15-2015
Calibration Uniformity is expired	No
Calibration Uniformity performed on	12-15-2015
Chemistry	TAQMAN
Date Created	2016-03-04 14:56:32 PM CET
Experiment Barcode
Experiment Comment
Experiment File Name	C:\Applied Biosystems\QuantStudio Real-Time PCR Software\User Files\Experiments\2016-03-04 105325.eds
Experiment Name	2016-03-04 105325
Experiment Run End Time	2016-03-04 13:50:05 PM CET
Experiment Type	Standard Curve
Instrument Name	278860243
Instrument Serial Number	278860243
Instrument Type	QuantStudio(TM) 6 Flex System
Passive Reference	MP
Quantification Cycle Method	Ct
Signal Smoothing On	true
Stage/ Cycle where Analysis is performed	Stage 2, Step 2
User Name
Well	Well Position	Sample Name	Sample Color	Biogroup Name	Biogroup Color	Target Name	Target Color	Task	Reporter	Quencher	Quantity	Comments
1	A1	ST_1	RGB(255,0,0)			IPC	RGB(255,0,0)	UNKNOWN	JUN	None
1	A1	ST_1	RGB(255,0,0)			LARGE_AUTOSOMAL	RGB(255,0,255)	STANDARD	ABY	NFQ-MGB	50
1	A1	ST_1	RGB(255,0,0)			SMALL_AUTOSOMAL	RGB(0,255,255)	STANDARD	VIC	NFQ-MGB	50
1	A1	ST_1	RGB(255,0,0)			Y_MALE	RGB(51,102,255)	STANDARD	FAM	NFQ-MGB	50
2	A2	ST_1	RGB(255,0,0)			IPC	RGB(255,0,0)	UNKNOWN	JUN	None
2	A2	ST_1	RGB(255,0,0)			LARGE_AUTOSOMAL	RGB(255,0,255)	STANDARD	ABY	NFQ-MGB	50
2	A2	ST_1	RGB(255,0,0)			SMALL_AUTOSOMAL	RGB(0,255,255)	STANDARD	VIC	NFQ-MGB	50
2	A2	ST_1	RGB(255,0,0)			Y_MALE	RGB(51,102,255)	STANDARD	FAM	NFQ-MGB	50
3	A3	st-1a	RGB(176,23,31)			IPC	RGB(255,0,0)	UNKNOWN	JUN	None
3	A3	st-1a	RGB(176,23,31)			LARGE_AUTOSOMAL	RGB(255,0,255)	UNKNOWN	ABY	NFQ-MGB
3	A3	st-1a	RGB(176,23,31)			SMALL_AUTOSOMAL	RGB(0,255,255)	UNKNOWN	VIC	NFQ-MGB
3	A3	st-1a	RGB(176,23,31)			Y_MALE	RGB(51,102,255)	UNKNOWN	FAM	NFQ-MGB
4	A4	st-2d	RGB(0,0,255)			IPC	RGB(255,0,0)	UNKNOWN	JUN	None
4	A4	st-2d	RGB(0,0,255)			LARGE_AUTOSOMAL	RGB(255,0,255)	UNKNOWN	ABY	NFQ-MGB
4	A4	st-2d	RGB(0,0,255)			SMALL_AUTOSOMAL	RGB(0,255,255)	UNKNOWN	VIC	NFQ-MGB
4	A4	st-2d	RGB(0,0,255)			Y_MALE	RGB(51,102,255)	UNKNOWN	FAM	NFQ-MGB
5	A5	st-4b	RGB(0,245,255)			IPC	RGB(255,0,0)	UNKNOWN	JUN	None
5	A5	st-4b	RGB(0,245,255)			LARGE_AUTOSOMAL	RGB(255,0,255)	UNKNOWN	ABY	NFQ-MGB
5	A5	st-4b	RGB(0,245,255)			SMALL_AUTOSOMAL	RGB(0,255,255)	UNKNOWN	VIC	NFQ-MGB
5	A5	st-4b	RGB(0,245,255)			Y_MALE	RGB(51,102,255)	UNKNOWN	FAM	NFQ-MGB
6	A6	st-5e	RGB(238,220,130)			IPC	RGB(255,0,0)	UNKNOWN	JUN	None
6	A6	st-5e	RGB(238,220,130)			LARGE_AUTOSOMAL	RGB(255,0,255)	UNKNOWN	ABY	NFQ-MGB
6	A6	st-5e	RGB(238,220,130)			SMALL_AUTOSOMAL	RGB(0,255,255)	UNKNOWN	VIC	NFQ-MGB
6	A6	st-5e	RGB(238,220,130)			Y_MALE	RGB(51,102,255)	UNKNOWN	FAM	NFQ-MGB
7	A7	513-24	RGB(0,139,69)			IPC	RGB(255,0,0)	UNKNOWN	JUN	None
7	A7	513-24	RGB(0,139,69)			LARGE_AUTOSOMAL	RGB(255,0,255)	UNKNOWN	ABY	NFQ-MGB
7	A7	513-24	RGB(0,139,69)			SMALL_AUTOSOMAL	RGB(0,255,255)	UNKNOWN	VIC	NFQ-MGB
7	A7	513-24	RGB(0,139,69)			Y_MALE	RGB(51,102,255)	UNKNOWN	FAM	NFQ-MGB
8	A8	513-BIANCO7	RGB(238,238,0)			IPC	RGB(255,0,0)	UNKNOWN	JUN	None
8	A8	513-BIANCO7	RGB(238,238,0)			LARGE_AUTOSOMAL	RGB(255,0,255)	UNKNOWN	ABY	NFQ-MGB
8	A8	513-BIANCO7	RGB(238,238,0)			SMALL_AUTOSOMAL	RGB(0,255,255)	UNKNOWN	VIC	NFQ-MGB
8	A8	513-BIANCO7	RGB(238,238,0)			Y_MALE	RGB(51,102,255)	UNKNOWN	FAM	NFQ-MGB
9	A9	526-H	RGB(255,127,0)			IPC	RGB(255,0,0)	UNKNOWN	JUN	None
9	A9	526-H	RGB(255,127,0)			LARGE_AUTOSOMAL	RGB(255,0,255)	UNKNOWN	ABY	NFQ-MGB
9	A9	526-H	RGB(255,127,0)			SMALL_AUTOSOMAL	RGB(0,255,255)	UNKNOWN	VIC	NFQ-MGB
9	A9	526-H	RGB(255,127,0)			Y_MALE	RGB(51,102,255)	UNKNOWN	FAM	NFQ-MGB
10	A10	526-F1	RGB(142,142,56)			IPC	RGB(255,0,0)	UNKNOWN	JUN	None
10	A10	526-F1	RGB(142,142,56)			LARGE_AUTOSOMAL	RGB(255,0,255)	UNKNOWN	ABY	NFQ-MGB
10	A10	526-F1	RGB(142,142,56)			SMALL_AUTOSOMAL	RGB(0,255,255)	UNKNOWN	VIC	NFQ-MGB
10	A10	526-F1	RGB(142,142,56)			Y_MALE	RGB(51,102,255)	UNKNOWN	FAM	NFQ-MGB
11	A11
12	A12
13	B1	ST_2	RGB(255,0,0)			IPC	RGB(255,0,0)	UNKNOWN	JUN	None
13	B1	ST_2	RGB(255,0,0)			LARGE_AUTOSOMAL	RGB(255,0,255)	STANDARD	ABY	NFQ-MGB	5
13	B1	ST_2	RGB(255,0,0)			SMALL_AUTOSOMAL	RGB(0,255,255)	STANDARD	VIC	NFQ-MGB	5
13	B1	ST_2	RGB(255,0,0)			Y_MALE	RGB(51,102,255)	STANDARD	FAM	NFQ-MGB	5
14	B2	ST_2	RGB(255,0,0)			IPC	RGB(255,0,0)	UNKNOWN	JUN	None
14	B2	ST_2	RGB(255,0,0)			LARGE_AUTOSOMAL	RGB(255,0,255)	STANDARD	ABY	NFQ-MGB	5
14	B2	ST_2	RGB(255,0,0)			SMALL_AUTOSOMAL	RGB(0,255,255)	STANDARD	VIC	NFQ-MGB	5
14	B2	ST_2	RGB(255,0,0)			Y_MALE	RGB(51,102,255)	STANDARD	FAM	NFQ-MGB	5
15	B3	st-1b	RGB(238,121,66)			IPC	RGB(255,0,0)	UNKNOWN	JUN	None
15	B3	st-1b	RGB(238,121,66)			LARGE_AUTOSOMAL	RGB(255,0,255)	UNKNOWN	ABY	NFQ-MGB
15	B3	st-1b	RGB(238,121,66)			SMALL_AUTOSOMAL	RGB(0,255,255)	UNKNOWN	VIC	NFQ-MGB
15	B3	st-1b	RGB(238,121,66)			Y_MALE	RGB(51,102,255)	UNKNOWN	FAM	NFQ-MGB
16	B4	st-2e	RGB(142,56,142)			IPC	RGB(255,0,0)	UNKNOWN	JUN	None
16	B4	st-2e	RGB(142,56,142)			LARGE_AUTOSOMAL	RGB(255,0,255)	UNKNOWN	ABY	NFQ-MGB
16	B4	st-2e	RGB(142,56,142)			SMALL_AUTOSOMAL	RGB(0,255,255)	UNKNOWN	VIC	NFQ-MGB
16	B4	st-2e	RGB(142,56,142)			Y_MALE	RGB(51,102,255)	UNKNOWN	FAM	NFQ-MGB
17	B5	st-4c	RGB(51,161,201)			IPC	RGB(255,0,0)	UNKNOWN	JUN	None
17	B5	st-4c	RGB(51,161,201)			LARGE_AUTOSOMAL	RGB(255,0,255)	UNKNOWN	ABY	NFQ-MGB
17	B5	st-4c	RGB(51,161,201)			SMALL_AUTOSOMAL	RGB(0,255,255)	UNKNOWN	VIC	NFQ-MGB
17	B5	st-4c	RGB(51,161,201)			Y_MALE	RGB(51,102,255)	UNKNOWN	FAM	NFQ-MGB
18	B6	513-D1	RGB(238,238,0)			IPC	RGB(255,0,0)	UNKNOWN	JUN	None
18	B6	513-D1	RGB(238,238,0)			LARGE_AUTOSOMAL	RGB(255,0,255)	UNKNOWN	ABY	NFQ-MGB
18	B6	513-D1	RGB(238,238,0)			SMALL_AUTOSOMAL	RGB(0,255,255)	UNKNOWN	VIC	NFQ-MGB
18	B6	513-D1	RGB(238,238,0)			Y_MALE	RGB(51,102,255)	UNKNOWN	FAM	NFQ-MGB
19	B7	513-25	RGB(255,127,0)			IPC	RGB(255,0,0)	UNKNOWN	JUN	None
19	B7	513-25	RGB(255,127,0)			LARGE_AUTOSOMAL	RGB(255,0,255)	UNKNOWN	ABY	NFQ-MGB
19	B7	513-25	RGB(255,127,0)			SMALL_AUTOSOMAL	RGB(0,255,255)	UNKNOWN	VIC	NFQ-MGB
19	B7	513-25	RGB(255,127,0)			Y_MALE	RGB(51,102,255)	UNKNOWN	FAM	NFQ-MGB
20	B8	526-A1	RGB(142,142,56)			IPC	RGB(255,0,0)	UNKNOWN	JUN	None
20	B8	526-A1	RGB(142,142,56)			LARGE_AUTOSOMAL	RGB(255,0,255)	UNKNOWN	ABY	NFQ-MGB
20	B8	526-A1	RGB(142,142,56)			SMALL_AUTOSOMAL	RGB(0,255,255)	UNKNOWN	VIC	NFQ-MGB
20	B8	526-A1	RGB(142,142,56)			Y_MALE	RGB(51,102,255)	UNKNOWN	FAM	NFQ-MGB
21	B9	526-I	RGB(139,137,112)			IPC	RGB(255,0,0)	UNKNOWN	JUN	None
21	B9	526-I	RGB(139,137,112)			LARGE_AUTOSOMAL	RGB(255,0,255)	UNKNOWN	ABY	NFQ-MGB
21	B9	526-I	RGB(139,137,112)			SMALL_AUTOSOMAL	RGB(0,255,255)	UNKNOWN	VIC	NFQ-MGB
21	B9	526-I	RGB(139,137,112)			Y_MALE	RGB(51,102,255)	UNKNOWN	FAM	NFQ-MGB
22	B10	526-L1	RGB(238,44,44)			IPC	RGB(255,0,0)	UNKNOWN	JUN	None
22	B10	526-L1	RGB(238,44,44)			LARGE_AUTOSOMAL	RGB(255,0,255)	UNKNOWN	ABY	NFQ-MGB
22	B10	526-L1	RGB(238,44,44)			SMALL_AUTOSOMAL	RGB(0,255,255)	UNKNOWN	VIC	NFQ-MGB
22	B10	526-L1	RGB(238,44,44)			Y_MALE	RGB(51,102,255)	UNKNOWN	FAM	NFQ-MGB
23	B11
24	B12
25	C1	ST_3	RGB(255,0,0)			IPC	RGB(255,0,0)	UNKNOWN	JUN	None
25	C1	ST_3	RGB(255,0,0)			LARGE_AUTOSOMAL	RGB(255,0,255)	STANDARD	ABY	NFQ-MGB	0.5
25	C1	ST_3	RGB(255,0,0)			SMALL_AUTOSOMAL	RGB(0,255,255)	STANDARD	VIC	NFQ-MGB	0.5
25	C1	ST_3	RGB(255,0,0)			Y_MALE	RGB(51,102,255)	STANDARD	FAM	NFQ-MGB	0.5
26	C2	ST_3	RGB(255,0,0)			IPC	RGB(255,0,0)	UNKNOWN	JUN	None
26	C2	ST_3	RGB(255,0,0)			LARGE_AUTOSOMAL	RGB(255,0,255)	STANDARD	ABY	NFQ-MGB	1
26	C2	ST_3	RGB(255,0,0)			SMALL_AUTOSOMAL	RGB(0,255,255)	STANDARD	VIC	NFQ-MGB	1
26	C2	ST_3	RGB(255,0,0)			Y_MALE	RGB(51,102,255)	STANDARD	FAM	NFQ-MGB	1
27	C3	st-1c	RGB(238,238,0)			IPC	RGB(255,0,0)	UNKNOWN	JUN	None
27	C3	st-1c	RGB(238,238,0)			LARGE_AUTOSOMAL	RGB(255,0,255)	UNKNOWN	ABY	NFQ-MGB
27	C3	st-1c	RGB(238,238,0)			SMALL_AUTOSOMAL	RGB(0,255,255)	UNKNOWN	VIC	NFQ-MGB
27	C3	st-1c	RGB(238,238,0)			Y_MALE	RGB(51,102,255)	UNKNOWN	FAM	NFQ-MGB
28	C4	st-3a	RGB(0,139,69)			IPC	RGB(255,0,0)	UNKNOWN	JUN	None
28	C4	st-3a	RGB(0,139,69)			LARGE_AUTOSOMAL	RGB(255,0,255)	UNKNOWN	ABY	NFQ-MGB
28	C4	st-3a	RGB(0,139,69)			SMALL_AUTOSOMAL	RGB(0,255,255)	UNKNOWN	VIC	NFQ-MGB
28	C4	st-3a	RGB(0,139,69)			Y_MALE	RGB(51,102,255)	UNKNOWN	FAM	NFQ-MGB
29	C5	st-4d	RGB(255,127,0)			IPC	RGB(255,0,0)	UNKNOWN	JUN	None
29	C5	st-4d	RGB(255,127,0)			LARGE_AUTOSOMAL	RGB(255,0,255)	UNKNOWN	ABY	NFQ-MGB
29	C5	st-4d	RGB(255,127,0)			SMALL_AUTOSOMAL	RGB(0,255,255)	UNKNOWN	VIC	NFQ-MGB
29	C5	st-4d	RGB(255,127,0)			Y_MALE	RGB(51,102,255)	UNKNOWN	FAM	NFQ-MGB
30	C6	513-D2	RGB(142,142,56)			IPC	RGB(255,0,0)	UNKNOWN	JUN	None
30	C6	513-D2	RGB(142,142,56)			LARGE_AUTOSOMAL	RGB(255,0,255)	UNKNOWN	ABY	NFQ-MGB
30	C6	513-D2	RGB(142,142,56)			SMALL_AUTOSOMAL	RGB(0,255,255)	UNKNOWN	VIC	NFQ-MGB
30	C6	513-D2	RGB(142,142,56)			Y_MALE	RGB(51,102,255)	UNKNOWN	FAM	NFQ-MGB
31	C7	513-26	RGB(139,137,112)			IPC	RGB(255,0,0)	UNKNOWN	JUN	None
31	C7	513-26	RGB(139,137,112)			LARGE_AUTOSOMAL	RGB(255,0,255)	UNKNOWN	ABY	NFQ-MGB
31	C7	513-26	RGB(139,137,112)			SMALL_AUTOSOMAL	RGB(0,255,255)	UNKNOWN	VIC	NFQ-MGB
31	C7	513-26	RGB(139,137,112)			Y_MALE	RGB(51,102,255)	UNKNOWN	FAM	NFQ-MGB
32	C8	526-B	RGB(238,44,44)			IPC	RGB(255,0,0)	UNKNOWN	JUN	None
32	C8	526-B	RGB(238,44,44)			LARGE_AUTOSOMAL	RGB(255,0,255)	UNKNOWN	ABY	NFQ-MGB
32	C8	526-B	RGB(238,44,44)			SMALL_AUTOSOMAL	RGB(0,255,255)	UNKNOWN	VIC	NFQ-MGB
32	C8	526-B	RGB(238,44,44)			Y_MALE	RGB(51,102,255)	UNKNOWN	FAM	NFQ-MGB
33	C9	526-L	RGB(238,121,66)			IPC	RGB(255,0,0)	UNKNOWN	JUN	None
33	C9	526-L	RGB(238,121,66)			LARGE_AUTOSOMAL	RGB(255,0,255)	UNKNOWN	ABY	NFQ-MGB
33	C9	526-L	RGB(238,121,66)			SMALL_AUTOSOMAL	RGB(0,255,255)	UNKNOWN	VIC	NFQ-MGB
33	C9	526-L	RGB(238,121,66)			Y_MALE	RGB(51,102,255)	UNKNOWN	FAM	NFQ-MGB
34	C10	526-O1	RGB(51,161,201)			IPC	RGB(255,0,0)	UNKNOWN	JUN	None
34	C10	526-O1	RGB(51,161,201)			LARGE_AUTOSOMAL	RGB(255,0,255)	UNKNOWN	ABY	NFQ-MGB
34	C10	526-O1	RGB(51,161,201)			SMALL_AUTOSOMAL	RGB(0,255,255)	UNKNOWN	VIC	NFQ-MGB
34	C10	526-O1	RGB(51,161,201)			Y_MALE	RGB(51,102,255)	UNKNOWN	FAM	NFQ-MGB
35	C11
36	C12
37	D1	ST_4	RGB(255,0,0)			IPC	RGB(255,0,0)	UNKNOWN	JUN	None
37	D1	ST_4	RGB(255,0,0)			LARGE_AUTOSOMAL	RGB(255,0,255)	STANDARD	ABY	NFQ-MGB	0.05
37	D1	ST_4	RGB(255,0,0)			SMALL_AUTOSOMAL	RGB(0,255,255)	STANDARD	VIC	NFQ-MGB	0.05
37	D1	ST_4	RGB(255,0,0)			Y_MALE	RGB(51,102,255)	STANDARD	FAM	NFQ-MGB	0.05
38	D2	ST_4	RGB(255,0,0)			IPC	RGB(255,0,0)	UNKNOWN	JUN	None
38	D2	ST_4	RGB(255,0,0)			LARGE_AUTOSOMAL	RGB(255,0,255)	STANDARD	ABY	NFQ-MGB	0.05
38	D2	ST_4	RGB(255,0,0)			SMALL_AUTOSOMAL	RGB(0,255,255)	STANDARD	VIC	NFQ-MGB	0.05
38	D2	ST_4	RGB(255,0,0)			Y_MALE	RGB(51,102,255)	STANDARD	FAM	NFQ-MGB	0.05
39	D3	st-1d	RGB(176,23,31)			IPC	RGB(255,0,0)	UNKNOWN	JUN	None
39	D3	st-1d	RGB(176,23,31)			LARGE_AUTOSOMAL	RGB(255,0,255)	UNKNOWN	ABY	NFQ-MGB
39	D3	st-1d	RGB(176,23,31)			SMALL_AUTOSOMAL	RGB(0,255,255)	UNKNOWN	VIC	NFQ-MGB
39	D3	st-1d	RGB(176,23,31)			Y_MALE	RGB(51,102,255)	UNKNOWN	FAM	NFQ-MGB
40	D4	st-3b	RGB(198,113,113)			IPC	RGB(255,0,0)	UNKNOWN	JUN	None
40	D4	st-3b	RGB(198,113,113)			LARGE_AUTOSOMAL	RGB(255,0,255)	UNKNOWN	ABY	NFQ-MGB
40	D4	st-3b	RGB(198,113,113)			SMALL_AUTOSOMAL	RGB(0,255,255)	UNKNOWN	VIC	NFQ-MGB
40	D4	st-3b	RGB(198,113,113)			Y_MALE	RGB(51,102,255)	UNKNOWN	FAM	NFQ-MGB
41	D5	st-4e	RGB(0,245,255)			IPC	RGB(255,0,0)	UNKNOWN	JUN	None
41	D5	st-4e	RGB(0,245,255)			LARGE_AUTOSOMAL	RGB(255,0,255)	UNKNOWN	ABY	NFQ-MGB
41	D5	st-4e	RGB(0,245,255)			SMALL_AUTOSOMAL	RGB(0,255,255)	UNKNOWN	VIC	NFQ-MGB
41	D5	st-4e	RGB(0,245,255)			Y_MALE	RGB(51,102,255)	UNKNOWN	FAM	NFQ-MGB
42	D6	513-D3	RGB(238,44,44)			IPC	RGB(255,0,0)	UNKNOWN	JUN	None
42	D6	513-D3	RGB(238,44,44)			LARGE_AUTOSOMAL	RGB(255,0,255)	UNKNOWN	ABY	NFQ-MGB
42	D6	513-D3	RGB(238,44,44)			SMALL_AUTOSOMAL	RGB(0,255,255)	UNKNOWN	VIC	NFQ-MGB
42	D6	513-D3	RGB(238,44,44)			Y_MALE	RGB(51,102,255)	UNKNOWN	FAM	NFQ-MGB
43	D7	513-27	RGB(238,121,66)			IPC	RGB(255,0,0)	UNKNOWN	JUN	None
43	D7	513-27	RGB(238,121,66)			LARGE_AUTOSOMAL	RGB(255,0,255)	UNKNOWN	ABY	NFQ-MGB
43	D7	513-27	RGB(238,121,66)			SMALL_AUTOSOMAL	RGB(0,255,255)	UNKNOWN	VIC	NFQ-MGB
43	D7	513-27	RGB(238,121,66)			Y_MALE	RGB(51,102,255)	UNKNOWN	FAM	NFQ-MGB
44	D8	526-C2	RGB(0,0,255)			IPC	RGB(255,0,0)	UNKNOWN	JUN	None
44	D8	526-C2	RGB(0,0,255)			LARGE_AUTOSOMAL	RGB(255,0,255)	UNKNOWN	ABY	NFQ-MGB
44	D8	526-C2	RGB(0,0,255)			SMALL_AUTOSOMAL	RGB(0,255,255)	UNKNOWN	VIC	NFQ-MGB
44	D8	526-C2	RGB(0,0,255)			Y_MALE	RGB(51,102,255)	UNKNOWN	FAM	NFQ-MGB
45	D9	526-M	RGB(142,56,142)			IPC	RGB(255,0,0)	UNKNOWN	JUN	None
45	D9	526-M	RGB(142,56,142)			LARGE_AUTOSOMAL	RGB(255,0,255)	UNKNOWN	ABY	NFQ-MGB
45	D9	526-M	RGB(142,56,142)			SMALL_AUTOSOMAL	RGB(0,255,255)	UNKNOWN	VIC	NFQ-MGB
45	D9	526-M	RGB(142,56,142)			Y_MALE	RGB(51,102,255)	UNKNOWN	FAM	NFQ-MGB
46	D10	526-Q1	RGB(238,18,137)			IPC	RGB(255,0,0)	UNKNOWN	JUN	None
46	D10	526-Q1	RGB(238,18,137)			LARGE_AUTOSOMAL	RGB(255,0,255)	UNKNOWN	ABY	NFQ-MGB
46	D10	526-Q1	RGB(238,18,137)			SMALL_AUTOSOMAL	RGB(0,255,255)	UNKNOWN	VIC	NFQ-MGB
46	D10	526-Q1	RGB(238,18,137)			Y_MALE	RGB(51,102,255)	UNKNOWN	FAM	NFQ-MGB
47	D11
48	D12
49	E1	ST_5	RGB(255,0,0)			IPC	RGB(255,0,0)	UNKNOWN	JUN	None
49	E1	ST_5	RGB(255,0,0)			LARGE_AUTOSOMAL	RGB(255,0,255)	STANDARD	ABY	NFQ-MGB	0.005
49	E1	ST_5	RGB(255,0,0)			SMALL_AUTOSOMAL	RGB(0,255,255)	STANDARD	VIC	NFQ-MGB	0.005
49	E1	ST_5	RGB(255,0,0)			Y_MALE	RGB(51,102,255)	STANDARD	FAM	NFQ-MGB	0.005
50	E2	ST_5	RGB(255,0,0)			IPC	RGB(255,0,0)	UNKNOWN	JUN	None
50	E2	ST_5	RGB(255,0,0)			LARGE_AUTOSOMAL	RGB(255,0,255)	STANDARD	ABY	NFQ-MGB	0.005
50	E2	ST_5	RGB(255,0,0)			SMALL_AUTOSOMAL	RGB(0,255,255)	STANDARD	VIC	NFQ-MGB	0.005
50	E2	ST_5	RGB(255,0,0)			Y_MALE	RGB(51,102,255)	STANDARD	FAM	NFQ-MGB	0.005
51	E3	st-1e	RGB(238,121,66)			IPC	RGB(255,0,0)	UNKNOWN	JUN	None
51	E3	st-1e	RGB(238,121,66)			LARGE_AUTOSOMAL	RGB(255,0,255)	UNKNOWN	ABY	NFQ-MGB
51	E3	st-1e	RGB(238,121,66)			SMALL_AUTOSOMAL	RGB(0,255,255)	UNKNOWN	VIC	NFQ-MGB
51	E3	st-1e	RGB(238,121,66)			Y_MALE	RGB(51,102,255)	UNKNOWN	FAM	NFQ-MGB
52	E4	st-3c	RGB(238,44,44)			IPC	RGB(255,0,0)	UNKNOWN	JUN	None
52	E4	st-3c	RGB(238,44,44)			LARGE_AUTOSOMAL	RGB(255,0,255)	UNKNOWN	ABY	NFQ-MGB
52	E4	st-3c	RGB(238,44,44)			SMALL_AUTOSOMAL	RGB(0,255,255)	UNKNOWN	VIC	NFQ-MGB
52	E4	st-3c	RGB(238,44,44)			Y_MALE	RGB(51,102,255)	UNKNOWN	FAM	NFQ-MGB
53	E5	st-5a	RGB(139,137,112)			IPC	RGB(255,0,0)	UNKNOWN	JUN	None
53	E5	st-5a	RGB(139,137,112)			LARGE_AUTOSOMAL	RGB(255,0,255)	UNKNOWN	ABY	NFQ-MGB
53	E5	st-5a	RGB(139,137,112)			SMALL_AUTOSOMAL	RGB(0,255,255)	UNKNOWN	VIC	NFQ-MGB
53	E5	st-5a	RGB(139,137,112)			Y_MALE	RGB(51,102,255)	UNKNOWN	FAM	NFQ-MGB
54	E6	513-D4	RGB(51,161,201)			IPC	RGB(255,0,0)	UNKNOWN	JUN	None
54	E6	513-D4	RGB(51,161,201)			LARGE_AUTOSOMAL	RGB(255,0,255)	UNKNOWN	ABY	NFQ-MGB
54	E6	513-D4	RGB(51,161,201)			SMALL_AUTOSOMAL	RGB(0,255,255)	UNKNOWN	VIC	NFQ-MGB
54	E6	513-D4	RGB(51,161,201)			Y_MALE	RGB(51,102,255)	UNKNOWN	FAM	NFQ-MGB
55	E7	513-28	RGB(142,56,142)			IPC	RGB(255,0,0)	UNKNOWN	JUN	None
55	E7	513-28	RGB(142,56,142)			LARGE_AUTOSOMAL	RGB(255,0,255)	UNKNOWN	ABY	NFQ-MGB
55	E7	513-28	RGB(142,56,142)			SMALL_AUTOSOMAL	RGB(0,255,255)	UNKNOWN	VIC	NFQ-MGB
55	E7	513-28	RGB(142,56,142)			Y_MALE	RGB(51,102,255)	UNKNOWN	FAM	NFQ-MGB
56	E8	526-D	RGB(238,18,137)			IPC	RGB(255,0,0)	UNKNOWN	JUN	None
56	E8	526-D	RGB(238,18,137)			LARGE_AUTOSOMAL	RGB(255,0,255)	UNKNOWN	ABY	NFQ-MGB
56	E8	526-D	RGB(238,18,137)			SMALL_AUTOSOMAL	RGB(0,255,255)	UNKNOWN	VIC	NFQ-MGB
56	E8	526-D	RGB(238,18,137)			Y_MALE	RGB(51,102,255)	UNKNOWN	FAM	NFQ-MGB
57	E9	526-N	RGB(198,113,113)			IPC	RGB(255,0,0)	UNKNOWN	JUN	None
57	E9	526-N	RGB(198,113,113)			LARGE_AUTOSOMAL	RGB(255,0,255)	UNKNOWN	ABY	NFQ-MGB
57	E9	526-N	RGB(198,113,113)			SMALL_AUTOSOMAL	RGB(0,255,255)	UNKNOWN	VIC	NFQ-MGB
57	E9	526-N	RGB(198,113,113)			Y_MALE	RGB(51,102,255)	UNKNOWN	FAM	NFQ-MGB
58	E10	526-BIANCO	RGB(176,23,31)			IPC	RGB(255,0,0)	UNKNOWN	JUN	None
58	E10	526-BIANCO	RGB(176,23,31)			LARGE_AUTOSOMAL	RGB(255,0,255)	UNKNOWN	ABY	NFQ-MGB
58	E10	526-BIANCO	RGB(176,23,31)			SMALL_AUTOSOMAL	RGB(0,255,255)	UNKNOWN	VIC	NFQ-MGB
58	E10	526-BIANCO	RGB(176,23,31)			Y_MALE	RGB(51,102,255)	UNKNOWN	FAM	NFQ-MGB
59	E11
60	E12
61	F1
62	F2
63	F3	st-2a	RGB(0,0,255)			IPC	RGB(255,0,0)	UNKNOWN	JUN	None
63	F3	st-2a	RGB(0,0,255)			LARGE_AUTOSOMAL	RGB(255,0,255)	UNKNOWN	ABY	NFQ-MGB
63	F3	st-2a	RGB(0,0,255)			SMALL_AUTOSOMAL	RGB(0,255,255)	UNKNOWN	VIC	NFQ-MGB
63	F3	st-2a	RGB(0,0,255)			Y_MALE	RGB(51,102,255)	UNKNOWN	FAM	NFQ-MGB
64	F4	st-3d	RGB(0,139,69)			IPC	RGB(255,0,0)	UNKNOWN	JUN	None
64	F4	st-3d	RGB(0,139,69)			LARGE_AUTOSOMAL	RGB(255,0,255)	UNKNOWN	ABY	NFQ-MGB
64	F4	st-3d	RGB(0,139,69)			SMALL_AUTOSOMAL	RGB(0,255,255)	UNKNOWN	VIC	NFQ-MGB
64	F4	st-3d	RGB(0,139,69)			Y_MALE	RGB(51,102,255)	UNKNOWN	FAM	NFQ-MGB
65	F5	st-5b	RGB(238,220,130)			IPC	RGB(255,0,0)	UNKNOWN	JUN	None
65	F5	st-5b	RGB(238,220,130)			LARGE_AUTOSOMAL	RGB(255,0,255)	UNKNOWN	ABY	NFQ-MGB
65	F5	st-5b	RGB(238,220,130)			SMALL_AUTOSOMAL	RGB(0,255,255)	UNKNOWN	VIC	NFQ-MGB
65	F5	st-5b	RGB(238,220,130)			Y_MALE	RGB(51,102,255)	UNKNOWN	FAM	NFQ-MGB
66	F6	513-HC	RGB(238,18,137)			IPC	RGB(255,0,0)	UNKNOWN	JUN	None
66	F6	513-HC	RGB(238,18,137)			LARGE_AUTOSOMAL	RGB(255,0,255)	UNKNOWN	ABY	NFQ-MGB
66	F6	513-HC	RGB(238,18,137)			SMALL_AUTOSOMAL	RGB(0,255,255)	UNKNOWN	VIC	NFQ-MGB
66	F6	513-HC	RGB(238,18,137)			Y_MALE	RGB(51,102,255)	UNKNOWN	FAM	NFQ-MGB
67	F7	513-29	RGB(198,113,113)			IPC	RGB(255,0,0)	UNKNOWN	JUN	None
67	F7	513-29	RGB(198,113,113)			LARGE_AUTOSOMAL	RGB(255,0,255)	UNKNOWN	ABY	NFQ-MGB
67	F7	513-29	RGB(198,113,113)			SMALL_AUTOSOMAL	RGB(0,255,255)	UNKNOWN	VIC	NFQ-MGB
67	F7	513-29	RGB(198,113,113)			Y_MALE	RGB(51,102,255)	UNKNOWN	FAM	NFQ-MGB
68	F8	526-E	RGB(176,23,31)			IPC	RGB(255,0,0)	UNKNOWN	JUN	None
68	F8	526-E	RGB(176,23,31)			LARGE_AUTOSOMAL	RGB(255,0,255)	UNKNOWN	ABY	NFQ-MGB
68	F8	526-E	RGB(176,23,31)			SMALL_AUTOSOMAL	RGB(0,255,255)	UNKNOWN	VIC	NFQ-MGB
68	F8	526-E	RGB(176,23,31)			Y_MALE	RGB(51,102,255)	UNKNOWN	FAM	NFQ-MGB
69	F9	526-O	RGB(0,245,255)			IPC	RGB(255,0,0)	UNKNOWN	JUN	None
69	F9	526-O	RGB(0,245,255)			LARGE_AUTOSOMAL	RGB(255,0,255)	UNKNOWN	ABY	NFQ-MGB
69	F9	526-O	RGB(0,245,255)			SMALL_AUTOSOMAL	RGB(0,255,255)	UNKNOWN	VIC	NFQ-MGB
69	F9	526-O	RGB(0,245,255)			Y_MALE	RGB(51,102,255)	UNKNOWN	FAM	NFQ-MGB
70	F10
71	F11
72	F12
73	G1
74	G2
75	G3	st-2b	RGB(142,56,142)			IPC	RGB(255,0,0)	UNKNOWN	JUN	None
75	G3	st-2b	RGB(142,56,142)			LARGE_AUTOSOMAL	RGB(255,0,255)	UNKNOWN	ABY	NFQ-MGB
75	G3	st-2b	RGB(142,56,142)			SMALL_AUTOSOMAL	RGB(0,255,255)	UNKNOWN	VIC	NFQ-MGB
75	G3	st-2b	RGB(142,56,142)			Y_MALE	RGB(51,102,255)	UNKNOWN	FAM	NFQ-MGB
76	G4	st-3e	RGB(198,113,113)			IPC	RGB(255,0,0)	UNKNOWN	JUN	None
76	G4	st-3e	RGB(198,113,113)			LARGE_AUTOSOMAL	RGB(255,0,255)	UNKNOWN	ABY	NFQ-MGB
76	G4	st-3e	RGB(198,113,113)			SMALL_AUTOSOMAL	RGB(0,255,255)	UNKNOWN	VIC	NFQ-MGB
76	G4	st-3e	RGB(198,113,113)			Y_MALE	RGB(51,102,255)	UNKNOWN	FAM	NFQ-MGB
77	G5	st-5c	RGB(238,18,137)			IPC	RGB(255,0,0)	UNKNOWN	JUN	None
77	G5	st-5c	RGB(238,18,137)			LARGE_AUTOSOMAL	RGB(255,0,255)	UNKNOWN	ABY	NFQ-MGB
77	G5	st-5c	RGB(238,18,137)			SMALL_AUTOSOMAL	RGB(0,255,255)	UNKNOWN	VIC	NFQ-MGB
77	G5	st-5c	RGB(238,18,137)			Y_MALE	RGB(51,102,255)	UNKNOWN	FAM	NFQ-MGB
78	G6	513-M1	RGB(176,23,31)			IPC	RGB(255,0,0)	UNKNOWN	JUN	None
78	G6	513-M1	RGB(176,23,31)			LARGE_AUTOSOMAL	RGB(255,0,255)	UNKNOWN	ABY	NFQ-MGB
78	G6	513-M1	RGB(176,23,31)			SMALL_AUTOSOMAL	RGB(0,255,255)	UNKNOWN	VIC	NFQ-MGB
78	G6	513-M1	RGB(176,23,31)			Y_MALE	RGB(51,102,255)	UNKNOWN	FAM	NFQ-MGB
79	G7	513-30	RGB(0,245,255)			IPC	RGB(255,0,0)	UNKNOWN	JUN	None
79	G7	513-30	RGB(0,245,255)			LARGE_AUTOSOMAL	RGB(255,0,255)	UNKNOWN	ABY	NFQ-MGB
79	G7	513-30	RGB(0,245,255)			SMALL_AUTOSOMAL	RGB(0,255,255)	UNKNOWN	VIC	NFQ-MGB
79	G7	513-30	RGB(0,245,255)			Y_MALE	RGB(51,102,255)	UNKNOWN	FAM	NFQ-MGB
80	G8	526-F	RGB(0,0,255)			IPC	RGB(255,0,0)	UNKNOWN	JUN	None
80	G8	526-F	RGB(0,0,255)			LARGE_AUTOSOMAL	RGB(255,0,255)	UNKNOWN	ABY	NFQ-MGB
80	G8	526-F	RGB(0,0,255)			SMALL_AUTOSOMAL	RGB(0,255,255)	UNKNOWN	VIC	NFQ-MGB
80	G8	526-F	RGB(0,0,255)			Y_MALE	RGB(51,102,255)	UNKNOWN	FAM	NFQ-MGB
81	G9	526-P	RGB(238,220,130)			IPC	RGB(255,0,0)	UNKNOWN	JUN	None
81	G9	526-P	RGB(238,220,130)			LARGE_AUTOSOMAL	RGB(255,0,255)	UNKNOWN	ABY	NFQ-MGB
81	G9	526-P	RGB(238,220,130)			SMALL_AUTOSOMAL	RGB(0,255,255)	UNKNOWN	VIC	NFQ-MGB
81	G9	526-P	RGB(238,220,130)			Y_MALE	RGB(51,102,255)	UNKNOWN	FAM	NFQ-MGB
82	G10
83	G11
84	G12
85	H1
86	H2
87	H3	st-2c	RGB(142,142,56)			IPC	RGB(255,0,0)	UNKNOWN	JUN	None
87	H3	st-2c	RGB(142,142,56)			LARGE_AUTOSOMAL	RGB(255,0,255)	UNKNOWN	ABY	NFQ-MGB
87	H3	st-2c	RGB(142,142,56)			SMALL_AUTOSOMAL	RGB(0,255,255)	UNKNOWN	VIC	NFQ-MGB
87	H3	st-2c	RGB(142,142,56)			Y_MALE	RGB(51,102,255)	UNKNOWN	FAM	NFQ-MGB
88	H4	st-4a	RGB(255,127,0)			IPC	RGB(255,0,0)	UNKNOWN	JUN	None
88	H4	st-4a	RGB(255,127,0)			LARGE_AUTOSOMAL	RGB(255,0,255)	UNKNOWN	ABY	NFQ-MGB
88	H4	st-4a	RGB(255,127,0)			SMALL_AUTOSOMAL	RGB(0,255,255)	UNKNOWN	VIC	NFQ-MGB
88	H4	st-4a	RGB(255,127,0)			Y_MALE	RGB(51,102,255)	UNKNOWN	FAM	NFQ-MGB
89	H5	st-5d	RGB(139,137,112)			IPC	RGB(255,0,0)	UNKNOWN	JUN	None
89	H5	st-5d	RGB(139,137,112)			LARGE_AUTOSOMAL	RGB(255,0,255)	UNKNOWN	ABY	NFQ-MGB
89	H5	st-5d	RGB(139,137,112)			SMALL_AUTOSOMAL	RGB(0,255,255)	UNKNOWN	VIC	NFQ-MGB
89	H5	st-5d	RGB(139,137,112)			Y_MALE	RGB(51,102,255)	UNKNOWN	FAM	NFQ-MGB
90	H6	513-M2	RGB(0,0,255)			IPC	RGB(255,0,0)	UNKNOWN	JUN	None
90	H6	513-M2	RGB(0,0,255)			LARGE_AUTOSOMAL	RGB(255,0,255)	UNKNOWN	ABY	NFQ-MGB
90	H6	513-M2	RGB(0,0,255)			SMALL_AUTOSOMAL	RGB(0,255,255)	UNKNOWN	VIC	NFQ-MGB
90	H6	513-M2	RGB(0,0,255)			Y_MALE	RGB(51,102,255)	UNKNOWN	FAM	NFQ-MGB
91	H7	513-31	RGB(238,220,130)			IPC	RGB(255,0,0)	UNKNOWN	JUN	None
91	H7	513-31	RGB(238,220,130)			LARGE_AUTOSOMAL	RGB(255,0,255)	UNKNOWN	ABY	NFQ-MGB
91	H7	513-31	RGB(238,220,130)			SMALL_AUTOSOMAL	RGB(0,255,255)	UNKNOWN	VIC	NFQ-MGB
91	H7	513-31	RGB(238,220,130)			Y_MALE	RGB(51,102,255)	UNKNOWN	FAM	NFQ-MGB
92	H8	526-G	RGB(0,139,69)			IPC	RGB(255,0,0)	UNKNOWN	JUN	None
92	H8	526-G	RGB(0,139,69)			LARGE_AUTOSOMAL	RGB(255,0,255)	UNKNOWN	ABY	NFQ-MGB
92	H8	526-G	RGB(0,139,69)			SMALL_AUTOSOMAL	RGB(0,255,255)	UNKNOWN	VIC	NFQ-MGB
92	H8	526-G	RGB(0,139,69)			Y_MALE	RGB(51,102,255)	UNKNOWN	FAM	NFQ-MGB
93	H9	526-Q	RGB(238,238,0)			IPC	RGB(255,0,0)	UNKNOWN	JUN	None
93	H9	526-Q	RGB(238,238,0)			LARGE_AUTOSOMAL	RGB(255,0,255)	UNKNOWN	ABY	NFQ-MGB
93	H9	526-Q	RGB(238,238,0)			SMALL_AUTOSOMAL	RGB(0,255,255)	UNKNOWN	VIC	NFQ-MGB
93	H9	526-Q	RGB(238,238,0)			Y_MALE	RGB(51,102,255)	UNKNOWN	FAM	NFQ-MGB
94	H10
95	H11
96	H12

## Sheet: Amplification Data
Block Type	Fast 96-Well Block (0.1mL)
Calibration Background is expired	No
Calibration Background performed on	12-15-2015
Calibration Normalization FAM-ROX is expired	No
Calibration Normalization FAM-ROX performed on	12-15-2015
Calibration Normalization VIC-ROX is expired	No
Calibration Normalization VIC-ROX performed on	12-15-2015
Calibration Pure Dye ABY is expired	No
Calibration Pure Dye ABY performed on	12-15-2015
Calibration Pure Dye FAM is expired	No
Calibration Pure Dye FAM performed on	12-15-2015
Calibration Pure Dye JUN is expired	No
Calibration Pure Dye JUN performed on	12-15-2015
Calibration Pure Dye MP is expired	No
Calibration Pure Dye MP performed on	12-15-2015
Calibration Pure Dye NED is expired	No
Calibration Pure Dye NED performed on	12-15-2015
Calibration Pure Dye ROX is expired	No
Calibration Pure Dye ROX performed on	12-15-2015
Calibration Pure Dye SYBR is expired	No
Calibration Pure Dye SYBR performed on	12-15-2015
Calibration Pure Dye TAMRA is expired	No
Calibration Pure Dye TAMRA performed on	12-15-2015
Calibration Pure Dye VIC is expired	No
Calibration Pure Dye VIC performed on	12-15-2015
Calibration ROI is expired	No
Calibration ROI performed on	12-15-2015
Calibration Uniformity is expired	No
Calibration Uniformity performed on	12-15-2015
Chemistry	TAQMAN
Date Created	2016-03-04 14:56:32 PM CET
Experiment Barcode
Experiment Comment
Experiment File Name	C:\Applied Biosystems\QuantStudio Real-Time PCR Software\User Files\Experiments\2016-03-04 105325.eds
Experiment Name	2016-03-04 105325
Experiment Run End Time	2016-03-04 13:50:05 PM CET
Experiment Type	Standard Curve
Instrument Name	278860243
Instrument Serial Number	278860243
Instrument Type	QuantStudio(TM) 6 Flex System
Passive Reference	MP
Quantification Cycle Method	Ct
Signal Smoothing On	true
Stage/ Cycle where Analysis is performed	Stage 2, Step 2
User Name
Well	Cycle	Target Name	Rn	Delta Rn
1	1	SMALL_AUTOSOMAL	2.48302	-0.0177672
1	2	SMALL_AUTOSOMAL	2.48951	-0.013738
1	3	SMALL_AUTOSOMAL	2.49606	-0.00965224
1	4	SMALL_AUTOSOMAL	2.50543	-0.00274412
1	5	SMALL_AUTOSOMAL	2.51206	0.00142529
1	6	SMALL_AUTOSOMAL	2.51833	0.00523707
1	7	SMALL_AUTOSOMAL	2.52172	0.00615635
1	8	SMALL_AUTOSOMAL	2.5236	0.00557908
1	9	SMALL_AUTOSOMAL	2.52317	0.00268915
1	10	SMALL_AUTOSOMAL	2.5228	-0.00014308
1	11	SMALL_AUTOSOMAL	2.52519	-0.000221577
1	12	SMALL_AUTOSOMAL	2.52712	-0.000750924
1	13	SMALL_AUTOSOMAL	2.52578	-0.00455209
1	14	SMALL_AUTOSOMAL	2.52887	-0.00392558
1	15	SMALL_AUTOSOMAL	2.53323	-0.00202664
1	16	SMALL_AUTOSOMAL	2.54065	0.00292931
1	17	SMALL_AUTOSOMAL	2.54951	0.00933056
1	18	SMALL_AUTOSOMAL	2.56272	0.0200689
1	19	SMALL_AUTOSOMAL	2.58625	0.041146
1	20	SMALL_AUTOSOMAL	2.62552	0.0779527
1	21	SMALL_AUTOSOMAL	2.69248	0.142441
1	22	SMALL_AUTOSOMAL	2.78105	0.228556
1	23	SMALL_AUTOSOMAL	2.88518	0.330217
1	24	SMALL_AUTOSOMAL	3.00478	0.447363
1	25	SMALL_AUTOSOMAL	3.14073	0.580851
1	26	SMALL_AUTOSOMAL	3.28218	0.719832
1	27	SMALL_AUTOSOMAL	3.42263	0.857826
1	28	SMALL_AUTOSOMAL	3.55971	0.99244
1	29	SMALL_AUTOSOMAL	3.69726	1.12752
1	30	SMALL_AUTOSOMAL	3.82847	1.25628
1	31	SMALL_AUTOSOMAL	3.9576	1.38294
1	32	SMALL_AUTOSOMAL	4.08043	1.50331
1	33	SMALL_AUTOSOMAL	4.19496	1.61538
1	34	SMALL_AUTOSOMAL	4.29232	1.71027
1	35	SMALL_AUTOSOMAL	4.37427	1.78976
1	36	SMALL_AUTOSOMAL	4.44094	1.85397
1	37	SMALL_AUTOSOMAL	4.48704	1.89761
1	38	SMALL_AUTOSOMAL	4.52631	1.93441
1	39	SMALL_AUTOSOMAL	4.55834	1.96399
1	40	SMALL_AUTOSOMAL	4.57995	1.98313
1	1	IPC	1.1663	-0.0130413
1	2	IPC	1.16682	-0.0123023
1	3	IPC	1.16738	-0.0115173
1	4	IPC	1.16781	-0.0108642
1	5	IPC	1.17227	-0.00617773
1	6	IPC	1.17573	-0.0024926
1	7	IPC	1.17788	-0.000113881
1	8	IPC	1.1784	0.000625468
1	9	IPC	1.17837	0.000816215
1	10	IPC	1.17878	0.00145126
1	11	IPC	1.18184	0.00474061
1	12	IPC	1.1841	0.00722042
1	13	IPC	1.18411	0.00745384
1	14	IPC	1.18549	0.00906079
1	15	IPC	1.18662	0.0104126
1	16	IPC	1.18609	0.0101043
1	17	IPC	1.18516	0.00940165
1	18	IPC	1.17935	0.00381361
1	19	IPC	1.17234	-0.00296498
1	20	IPC	1.16733	-0.00775133
1	21	IPC	1.16942	-0.00544367
1	22	IPC	1.18059	0.00595859
1	23	IPC	1.18091	0.00649731
1	24	IPC	1.16982	-0.00436944
1	25	IPC	1.16263	-0.0113328
1	26	IPC	1.15921	-0.0145288
1	27	IPC	1.16103	-0.0124831
1	28	IPC	1.1765	0.00321066
1	29	IPC	1.2146	0.0415346
1	30	IPC	1.27675	0.103905
1	31	IPC	1.37287	0.200255
1	32	IPC	1.49565	0.323252
1	33	IPC	1.64154	0.469371
1	34	IPC	1.80551	0.63356
1	35	IPC	1.9839	0.81218
1	36	IPC	2.16243	0.990932
1	37	IPC	2.3423	1.17103
1	38	IPC	2.51522	1.34417
1	39	IPC	2.6771	1.50627
1	40	IPC	2.80536	1.63476
1	1	Y_MALE	1.60078	-0.0171296
1	2	Y_MALE	1.6143	-0.00634867
1	3	Y_MALE	1.62088	-0.0024999
1	4	Y_MALE	1.62165	-0.00446282
1	5	Y_MALE	1.62799	-0.000869274
1	6	Y_MALE	1.63416	0.0025656
1	7	Y_MALE	1.63856	0.00423034
1	8	Y_MALE	1.64149	0.00442881
1	9	Y_MALE	1.64263	0.00282686
1	10	Y_MALE	1.64252	-2.10725e-05
1	11	Y_MALE	1.64389	-0.00138401
1	12	Y_MALE	1.6463	-0.00171221
1	13	Y_MALE	1.64842	-0.00233105
1	14	Y_MALE	1.65181	-0.00167327
1	15	Y_MALE	1.65713	0.000901992
1	16	Y_MALE	1.66194	0.0029811
1	17	Y_MALE	1.67527	0.013571
1	18	Y_MALE	1.69854	0.0341032
1	19	Y_MALE	1.73896	0.0717922
1	20	Y_MALE	1.80717	0.137262
1	21	Y_MALE	1.92868	0.256032
1	22	Y_MALE	2.10629	0.430906
1	23	Y_MALE	2.32927	0.651147
1	24	Y_MALE	2.5761	0.895246
1	25	Y_MALE	2.82765	1.14405
1	26	Y_MALE	3.05757	1.37124
1	27	Y_MALE	3.24834	1.55927
1	28	Y_MALE	3.39505	1.70325
1	29	Y_MALE	3.50433	1.80978
1	30	Y_MALE	3.57942	1.88214
1	31	Y_MALE	3.63288	1.93287
1	32	Y_MALE	3.67458	1.97183
1	33	Y_MALE	3.70756	2.00207
1	34	Y_MALE	3.7363	2.02807
1	35	Y_MALE	3.76707	2.05611
1	36	Y_MALE	3.80127	2.08757
1	37	Y_MALE	3.83595	2.11951
1	38	Y_MALE	3.86514	2.14597
1	39	Y_MALE	3.89416	2.17225
1	40	Y_MALE	3.92313	2.19848
1	1	LARGE_AUTOSOMAL	0.923069	-5.36987e-05
1	2	LARGE_AUTOSOMAL	0.926468	0.00312314
1	3	LARGE_AUTOSOMAL	0.927092	0.00352527
1	4	LARGE_AUTOSOMAL	0.922788	-0.00100101
1	5	LARGE_AUTOSOMAL	0.923228	-0.000783184
1	6	LARGE_AUTOSOMAL	0.924201	-3.28471e-05
1	7	LARGE_AUTOSOMAL	0.924629	0.000173657
1	8	LARGE_AUTOSOMAL	0.924224	-0.00045341
1	9	LARGE_AUTOSOMAL	0.923443	-0.00145712
1	10	LARGE_AUTOSOMAL	0.923141	-0.00198101
1	11	LARGE_AUTOSOMAL	0.923867	-0.00147744
1	12	LARGE_AUTOSOMAL	0.92509	-0.00047658
1	13	LARGE_AUTOSOMAL	0.926432	0.000643544
1	14	LARGE_AUTOSOMAL	0.929331	0.00332012
1	15	LARGE_AUTOSOMAL	0.935179	0.00894588
1	16	LARGE_AUTOSOMAL	0.947035	0.0205803
1	17	LARGE_AUTOSOMAL	0.970816	0.0441384
1	18	LARGE_AUTOSOMAL	1.01566	0.0887583
1	19	LARGE_AUTOSOMAL	1.09805	0.170926
1	20	LARGE_AUTOSOMAL	1.23292	0.305572
1	21	LARGE_AUTOSOMAL	1.42389	0.496329
1	22	LARGE_AUTOSOMAL	1.65562	0.727829
1	23	LARGE_AUTOSOMAL	1.92942	1.00141
1	24	LARGE_AUTOSOMAL	2.21241	1.28418
1	25	LARGE_AUTOSOMAL	2.45455	1.5261
1	26	LARGE_AUTOSOMAL	2.63771	1.70903
1	27	LARGE_AUTOSOMAL	2.78046	1.85156
1	28	LARGE_AUTOSOMAL	2.89719	1.96807
1	29	LARGE_AUTOSOMAL	2.99694	2.0676
1	30	LARGE_AUTOSOMAL	3.08454	2.15497
1	31	LARGE_AUTOSOMAL	3.15727	2.22748
1	32	LARGE_AUTOSOMAL	3.21594	2.28593
1	33	LARGE_AUTOSOMAL	3.26197	2.33173
1	34	LARGE_AUTOSOMAL	3.29732	2.36686
1	35	LARGE_AUTOSOMAL	3.3247	2.39403
1	36	LARGE_AUTOSOMAL	3.34981	2.41891
1	37	LARGE_AUTOSOMAL	3.36763	2.43651
1	38	LARGE_AUTOSOMAL	3.382	2.45066
1	39	LARGE_AUTOSOMAL	3.39382	2.46226
1	40	LARGE_AUTOSOMAL	3.40362	2.47183
2	1	SMALL_AUTOSOMAL	2.44271	-0.00339252
2	2	SMALL_AUTOSOMAL	2.43882	-0.01041
2	3	SMALL_AUTOSOMAL	2.44796	-0.00438692
2	4	SMALL_AUTOSOMAL	2.45581	0.000342965
2	5	SMALL_AUTOSOMAL	2.46068	0.00209715
2	6	SMALL_AUTOSOMAL	2.46356	0.00185506
2	7	SMALL_AUTOSOMAL	2.46616	0.00133926
2	8	SMALL_AUTOSOMAL	2.46942	0.00148555
2	9	SMALL_AUTOSOMAL	2.47128	0.000220399
2	10	SMALL_AUTOSOMAL	2.47359	-0.000582693
2	11	SMALL_AUTOSOMAL	2.47795	0.000660799
2	12	SMALL_AUTOSOMAL	2.47885	-0.0015647
2	13	SMALL_AUTOSOMAL	2.4814	-0.00213247
2	14	SMALL_AUTOSOMAL	2.48587	-0.000775255
2	15	SMALL_AUTOSOMAL	2.48998	0.000213606
2	16	SMALL_AUTOSOMAL	2.49411	0.00122726
2	17	SMALL_AUTOSOMAL	2.50481	0.00880721
2	18	SMALL_AUTOSOMAL	2.52025	0.0211224
2	19	SMALL_AUTOSOMAL	2.54352	0.0412801
2	20	SMALL_AUTOSOMAL	2.58186	0.0765028
2	21	SMALL_AUTOSOMAL	2.64223	0.133745
2	22	SMALL_AUTOSOMAL	2.72368	0.212083
2	23	SMALL_AUTOSOMAL	2.82616	0.311444
2	24	SMALL_AUTOSOMAL	2.94538	0.427544
2	25	SMALL_AUTOSOMAL	3.07741	0.556457
2	26	SMALL_AUTOSOMAL	3.22038	0.696312
2	27	SMALL_AUTOSOMAL	3.36358	0.836393
2	28	SMALL_AUTOSOMAL	3.50029	0.969983
2	29	SMALL_AUTOSOMAL	3.63483	1.1014
2	30	SMALL_AUTOSOMAL	3.77048	1.23393
2	31	SMALL_AUTOSOMAL	3.90344	1.36378
2	32	SMALL_AUTOSOMAL	4.02898	1.48619
2	33	SMALL_AUTOSOMAL	4.14307	1.59717
2	34	SMALL_AUTOSOMAL	4.24196	1.69293
2	35	SMALL_AUTOSOMAL	4.32308	1.77094
2	36	SMALL_AUTOSOMAL	4.38117	1.82591
2	37	SMALL_AUTOSOMAL	4.43121	1.87283
2	38	SMALL_AUTOSOMAL	4.46947	1.90797
2	39	SMALL_AUTOSOMAL	4.49323	1.92862
2	40	SMALL_AUTOSOMAL	4.50915	1.94142
2	1	IPC	1.19333	-0.012795
2	2	IPC	1.19133	-0.015085
2	3	IPC	1.19615	-0.0105531
2	4	IPC	1.20004	-0.00695194
2	5	IPC	1.20269	-0.00459423
2	6	IPC	1.20544	-0.00212696
2	7	IPC	1.2074	-0.000461855
2	8	IPC	1.20912	0.000974489
2	9	IPC	1.21051	0.00207776
2	10	IPC	1.21113	0.00240546
2	11	IPC	1.21406	0.00504486
2	12	IPC	1.21542	0.00611881
2	13	IPC	1.21605	0.00645914
2	14	IPC	1.21866	0.00877943
2	15	IPC	1.21824	0.00806988
2	16	IPC	1.21724	0.00678647
2	17	IPC	1.21654	0.00579321
2	18	IPC	1.21334	0.0023074
2	19	IPC	1.20589	-0.00542548
2	20	IPC	1.20195	-0.0096567
2	21	IPC	1.20427	-0.00763087
2	22	IPC	1.21287	0.000686952
2	23	IPC	1.21667	0.00419813
2	24	IPC	1.21245	-0.00031335
2	25	IPC	1.20663	-0.00642462
2	26	IPC	1.20778	-0.00556287
2	27	IPC	1.21559	0.00196102
2	28	IPC	1.23721	0.0232953
2	29	IPC	1.28097	0.0667701
2	30	IPC	1.35127	0.136777
2	31	IPC	1.45441	0.239624
2	32	IPC	1.59043	0.37536
2	33	IPC	1.74944	0.534086
2	34	IPC	1.92189	0.706241
2	35	IPC	2.10812	0.892188
2	36	IPC	2.29474	1.07852
2	37	IPC	2.48088	1.26436
2	38	IPC	2.65707	1.44027
2	39	IPC	2.81853	1.60144
2	40	IPC	2.94453	1.72715
2	1	Y_MALE	1.54202	0.00333072
2	2	Y_MALE	1.53968	-0.00296195
2	3	Y_MALE	1.547	0.000404316
2	4	Y_MALE	1.55219	0.00163864
2	5	Y_MALE	1.55575	0.00124683
2	6	Y_MALE	1.55954	0.00107508
2	7	Y_MALE	1.56205	-0.000365889
2	8	Y_MALE	1.56468	-0.00169194
2	9	Y_MALE	1.56866	-0.00166843
2	10	Y_MALE	1.57229	-0.00198704
2	11	Y_MALE	1.57644	-0.00179186
2	12	Y_MALE	1.58107	-0.00111258
2	13	Y_MALE	1.58541	-0.000726785
2	14	Y_MALE	1.59175	0.00165433
2	15	Y_MALE	1.59738	0.00332532
2	16	Y_MALE	1.60462	0.00661159
2	17	Y_MALE	1.61801	0.0160487
2	18	Y_MALE	1.63888	0.0329711
2	19	Y_MALE	1.67444	0.064577
2	20	Y_MALE	1.73947	0.125644
2	21	Y_MALE	1.84902	0.23124
2	22	Y_MALE	2.0121	0.390368
2	23	Y_MALE	2.22766	0.601976
2	24	Y_MALE	2.47296	0.843324
2	25	Y_MALE	2.71917	1.08557
2	26	Y_MALE	2.9518	1.31426
2	27	Y_MALE	3.14683	1.50532
2	28	Y_MALE	3.29801	1.65255
2	29	Y_MALE	3.41032	1.76091
2	30	Y_MALE	3.48895	1.83558
2	31	Y_MALE	3.54256	1.88524
2	32	Y_MALE	3.58546	1.92419
2	33	Y_MALE	3.61907	1.95384
2	34	Y_MALE	3.64731	1.97813
2	35	Y_MALE	3.68014	2.007
2	36	Y_MALE	3.7068	2.02971
2	37	Y_MALE	3.74003	2.05899
2	38	Y_MALE	3.77107	2.08607
2	39	Y_MALE	3.79707	2.10811
2	40	Y_MALE	3.81517	2.12226
2	1	LARGE_AUTOSOMAL	0.926579	0.00188232
2	2	LARGE_AUTOSOMAL	0.92494	-0.000987662
2	3	LARGE_AUTOSOMAL	0.927445	0.000287563
2	4	LARGE_AUTOSOMAL	0.929487	0.00109924
2	5	LARGE_AUTOSOMAL	0.931014	0.00139641
2	6	LARGE_AUTOSOMAL	0.932118	0.0012698
2	7	LARGE_AUTOSOMAL	0.932011	-6.73289e-05
2	8	LARGE_AUTOSOMAL	0.931889	-0.00141977
2	9	LARGE_AUTOSOMAL	0.932466	-0.00207264
2	10	LARGE_AUTOSOMAL	0.933575	-0.00219383
2	11	LARGE_AUTOSOMAL	0.935061	-0.00193815
2	12	LARGE_AUTOSOMAL	0.936253	-0.00197589
2	13	LARGE_AUTOSOMAL	0.940472	0.00101297
2	14	LARGE_AUTOSOMAL	0.945291	0.00460163
2	15	LARGE_AUTOSOMAL	0.949637	0.00771756
2	16	LARGE_AUTOSOMAL	0.959929	0.0167787
2	17	LARGE_AUTOSOMAL	0.98323	0.0388502
2	18	LARGE_AUTOSOMAL	1.02508	0.0794652
2	19	LARGE_AUTOSOMAL	1.103	0.156164
2	20	LARGE_AUTOSOMAL	1.23558	0.287505
2	21	LARGE_AUTOSOMAL	1.42707	0.47777
2	22	LARGE_AUTOSOMAL	1.66521	0.71468
2	23	LARGE_AUTOSOMAL	1.94846	0.996696
2	24	LARGE_AUTOSOMAL	2.24723	1.29424
2	25	LARGE_AUTOSOMAL	2.50241	1.54819
2	26	LARGE_AUTOSOMAL	2.70346	1.74801
2	27	LARGE_AUTOSOMAL	2.85561	1.89892
2	28	LARGE_AUTOSOMAL	2.97964	2.02172
2	29	LARGE_AUTOSOMAL	3.08661	2.12747
2	30	LARGE_AUTOSOMAL	3.17373	2.21336
2	31	LARGE_AUTOSOMAL	3.24927	2.28766
2	32	LARGE_AUTOSOMAL	3.30905	2.34622
2	33	LARGE_AUTOSOMAL	3.35861	2.39455
2	34	LARGE_AUTOSOMAL	3.38947	2.42417
2	35	LARGE_AUTOSOMAL	3.41316	2.44664
2	36	LARGE_AUTOSOMAL	3.42643	2.45868
2	37	LARGE_AUTOSOMAL	3.4469	2.47792
2	38	LARGE_AUTOSOMAL	3.4626	2.49238
2	39	LARGE_AUTOSOMAL	3.47334	2.5019
2	40	LARGE_AUTOSOMAL	3.47593	2.50325
3	1	SMALL_AUTOSOMAL	2.29657	-0.00414042
3	2	SMALL_AUTOSOMAL	2.29776	-0.0165181
3	3	SMALL_AUTOSOMAL	2.29924	-0.0285967
3	4	SMALL_AUTOSOMAL	2.31775	-0.0236425
3	5	SMALL_AUTOSOMAL	2.33848	-0.0164675
3	6	SMALL_AUTOSOMAL	2.37072	0.00221055
3	7	SMALL_AUTOSOMAL	2.3825	0.000428944
3	8	SMALL_AUTOSOMAL	2.4076	0.011973
3	9	SMALL_AUTOSOMAL	2.45036	0.0411734
3	10	SMALL_AUTOSOMAL	2.46084	0.0380946
3	11	SMALL_AUTOSOMAL	2.46275	0.026446
3	12	SMALL_AUTOSOMAL	2.46395	0.0140772
3	13	SMALL_AUTOSOMAL	2.46604	0.00260911
3	14	SMALL_AUTOSOMAL	2.47104	-0.00595145
3	15	SMALL_AUTOSOMAL	2.47686	-0.0136897
3	16	SMALL_AUTOSOMAL	2.48275	-0.0213598
3	17	SMALL_AUTOSOMAL	2.49036	-0.0273051
3	18	SMALL_AUTOSOMAL	2.50375	-0.0274779
3	19	SMALL_AUTOSOMAL	2.52722	-0.0175658
3	20	SMALL_AUTOSOMAL	2.56625	0.00790622
3	21	SMALL_AUTOSOMAL	2.62578	0.0538813
3	22	SMALL_AUTOSOMAL	2.70476	0.119294
3	23	SMALL_AUTOSOMAL	2.80504	0.206014
3	24	SMALL_AUTOSOMAL	2.92758	0.314994
3	25	SMALL_AUTOSOMAL	3.06196	0.435823
3	26	SMALL_AUTOSOMAL	3.2001	0.560402
3	27	SMALL_AUTOSOMAL	3.34162	0.688364
3	28	SMALL_AUTOSOMAL	3.48226	0.81544
3	29	SMALL_AUTOSOMAL	3.62291	0.942529
3	30	SMALL_AUTOSOMAL	3.76148	1.06754
3	31	SMALL_AUTOSOMAL	3.89206	1.18457
3	32	SMALL_AUTOSOMAL	4.01155	1.2905
3	33	SMALL_AUTOSOMAL	4.12778	1.39317
3	34	SMALL_AUTOSOMAL	4.23075	1.48257
3	35	SMALL_AUTOSOMAL	4.31259	1.55085
3	36	SMALL_AUTOSOMAL	4.37157	1.59627
3	37	SMALL_AUTOSOMAL	4.41042	1.62157
3	38	SMALL_AUTOSOMAL	4.44565	1.64324
3	39	SMALL_AUTOSOMAL	4.47389	1.65792
3	40	SMALL_AUTOSOMAL	4.49162	1.66209
3	1	IPC	1.18097	-0.0204885
3	2	IPC	1.18085	-0.0225652
3	3	IPC	1.1784	-0.0269771
3	4	IPC	1.1862	-0.0211312
3	5	IPC	1.19373	-0.0155622
3	6	IPC	1.20507	-0.00617661
3	7	IPC	1.20906	-0.00414662
3	8	IPC	1.21782	0.00265495
3	9	IPC	1.23366	0.0165372
3	10	IPC	1.23678	0.017699
3	11	IPC	1.23705	0.0160087
3	12	IPC	1.23711	0.0141126
3	13	IPC	1.23802	0.0130632
3	14	IPC	1.24102	0.0141072
3	15	IPC	1.24274	0.0138746
3	16	IPC	1.24316	0.0123323
3	17	IPC	1.24193	0.00915126
3	18	IPC	1.23881	0.00406386
3	19	IPC	1.23338	-0.00331629
3	20	IPC	1.23049	-0.00817148
3	21	IPC	1.23131	-0.00930161
3	22	IPC	1.23815	-0.00441942
3	23	IPC	1.24307	-0.00146043
3	24	IPC	1.24027	-0.00622287
3	25	IPC	1.23645	-0.011997
3	26	IPC	1.23568	-0.0147221
3	27	IPC	1.24418	-0.00818478
3	28	IPC	1.27128	0.0169589
3	29	IPC	1.32154	0.0652634
3	30	IPC	1.39807	0.139834
3	31	IPC	1.50825	0.24806
3	32	IPC	1.64695	0.384797
3	33	IPC	1.81131	0.547198
3	34	IPC	1.99128	0.725219
3	35	IPC	2.18159	0.913562
3	36	IPC	2.37286	1.10288
3	37	IPC	2.5582	1.28626
3	38	IPC	2.73582	1.46192
3	39	IPC	2.90402	1.62817
3	40	IPC	3.03165	1.75383
3	1	Y_MALE	1.43994	0.00759369
3	2	Y_MALE	1.4417	0.00141372
3	3	Y_MALE	1.43969	-0.00854055
3	4	Y_MALE	1.45011	-0.00606271
3	5	Y_MALE	1.45951	-0.00459791
3	6	Y_MALE	1.47149	-0.000565347
3	7	Y_MALE	1.47606	-0.00393937
3	8	Y_MALE	1.48853	0.000591604
3	9	Y_MALE	1.51328	0.0174029
3	10	Y_MALE	1.51984	0.0160214
3	11	Y_MALE	1.52297	0.0112119
3	12	Y_MALE	1.52484	0.00513317
3	13	Y_MALE	1.52596	-0.00168875
3	14	Y_MALE	1.53072	-0.00486334
3	15	Y_MALE	1.53451	-0.00901652
3	16	Y_MALE	1.54039	-0.0110865
3	17	Y_MALE	1.55078	-0.00863598
3	18	Y_MALE	1.56895	0.0015994
3	19	Y_MALE	1.60302	0.0277257
3	20	Y_MALE	1.66437	0.081135
3	21	Y_MALE	1.76768	0.176499
3	22	Y_MALE	1.9229	0.323777
3	23	Y_MALE	2.12811	0.521042
3	24	Y_MALE	2.36635	0.751342
3	25	Y_MALE	2.60604	0.983094
3	26	Y_MALE	2.82734	1.19645
3	27	Y_MALE	3.01647	1.37764
3	28	Y_MALE	3.16489	1.51812
3	29	Y_MALE	3.27423	1.61951
3	30	Y_MALE	3.35066	1.688
3	31	Y_MALE	3.40187	1.73127
3	32	Y_MALE	3.43741	1.75887
3	33	Y_MALE	3.46911	1.78263
3	34	Y_MALE	3.49717	1.80275
3	35	Y_MALE	3.52741	1.82504
3	36	Y_MALE	3.55439	1.84408
3	37	Y_MALE	3.57276	1.85451
3	38	Y_MALE	3.59974	1.87355
3	39	Y_MALE	3.6278	1.89367
3	40	Y_MALE	3.64907	1.907
3	1	LARGE_AUTOSOMAL	0.901933	0.0114411
3	2	LARGE_AUTOSOMAL	0.901175	0.00624642
3	3	LARGE_AUTOSOMAL	0.897794	-0.00157192
3	4	LARGE_AUTOSOMAL	0.898589	-0.00521322
3	5	LARGE_AUTOSOMAL	0.905019	-0.00322051
3	6	LARGE_AUTOSOMAL	0.914056	0.00137985
3	7	LARGE_AUTOSOMAL	0.917013	-9.94127e-05
3	8	LARGE_AUTOSOMAL	0.923362	0.00181265
3	9	LARGE_AUTOSOMAL	0.934275	0.00828835
3	10	LARGE_AUTOSOMAL	0.937071	0.00664827
3	11	LARGE_AUTOSOMAL	0.938435	0.00357548
3	12	LARGE_AUTOSOMAL	0.938898	-0.000398888
3	13	LARGE_AUTOSOMAL	0.939963	-0.00377083
3	14	LARGE_AUTOSOMAL	0.943737	-0.00443351
3	15	LARGE_AUTOSOMAL	0.949611	-0.00299632
3	16	LARGE_AUTOSOMAL	0.961649	0.00460471
3	17	LARGE_AUTOSOMAL	0.984353	0.0228724
3	18	LARGE_AUTOSOMAL	1.02731	0.0613943
3	19	LARGE_AUTOSOMAL	1.10534	0.134985
3	20	LARGE_AUTOSOMAL	1.23981	0.265017
3	21	LARGE_AUTOSOMAL	1.43344	0.454212
3	22	LARGE_AUTOSOMAL	1.67646	0.692793
3	23	LARGE_AUTOSOMAL	1.96373	0.975632
3	24	LARGE_AUTOSOMAL	2.26593	1.27339
3	25	LARGE_AUTOSOMAL	2.52564	1.52867
3	26	LARGE_AUTOSOMAL	2.7229	1.72149
3	27	LARGE_AUTOSOMAL	2.87347	1.86762
3	28	LARGE_AUTOSOMAL	2.99636	1.98608
3	29	LARGE_AUTOSOMAL	3.10102	2.08629
3	30	LARGE_AUTOSOMAL	3.18765	2.16849
3	31	LARGE_AUTOSOMAL	3.26186	2.23827
3	32	LARGE_AUTOSOMAL	3.32067	2.29264
3	33	LARGE_AUTOSOMAL	3.36775	2.33528
3	34	LARGE_AUTOSOMAL	3.39791	2.361
3	35	LARGE_AUTOSOMAL	3.42531	2.38397
3	36	LARGE_AUTOSOMAL	3.44706	2.40128
3	37	LARGE_AUTOSOMAL	3.46339	2.41317
3	38	LARGE_AUTOSOMAL	3.47958	2.42493
3	39	LARGE_AUTOSOMAL	3.48946	2.43037
3	40	LARGE_AUTOSOMAL	3.49462	2.4311
4	1	SMALL_AUTOSOMAL	2.38107	-0.0211603
4	2	SMALL_AUTOSOMAL	2.39031	-0.0150117
4	3	SMALL_AUTOSOMAL	2.39698	-0.0114432
4	4	SMALL_AUTOSOMAL	2.40281	-0.00871152
4	5	SMALL_AUTOSOMAL	2.41222	-0.00240359
4	6	SMALL_AUTOSOMAL	2.41744	-0.000276574
4	7	SMALL_AUTOSOMAL	2.42344	0.00262674
4	8	SMALL_AUTOSOMAL	2.42767	0.0037586
4	9	SMALL_AUTOSOMAL	2.43252	0.00550319
4	10	SMALL_AUTOSOMAL	2.43666	0.00654517
4	11	SMALL_AUTOSOMAL	2.43918	0.00597353
4	12	SMALL_AUTOSOMAL	2.44112	0.00480942
4	13	SMALL_AUTOSOMAL	2.44381	0.0043999
4	14	SMALL_AUTOSOMAL	2.44524	0.00273392
4	15	SMALL_AUTOSOMAL	2.44592	0.000317637
4	16	SMALL_AUTOSOMAL	2.44837	-0.000334589
4	17	SMALL_AUTOSOMAL	2.45092	-0.000874281
4	18	SMALL_AUTOSOMAL	2.4546	-0.000293644
4	19	SMALL_AUTOSOMAL	2.45817	0.000171598
4	20	SMALL_AUTOSOMAL	2.46008	-0.00101135
4	21	SMALL_AUTOSOMAL	2.4618	-0.0023898
4	22	SMALL_AUTOSOMAL	2.46454	-0.00274972
4	23	SMALL_AUTOSOMAL	2.46789	-0.0025012
4	24	SMALL_AUTOSOMAL	2.47122	-0.00227009
4	25	SMALL_AUTOSOMAL	2.47459	-0.00199892
4	26	SMALL_AUTOSOMAL	2.4801	0.000418735
4	27	SMALL_AUTOSOMAL	2.48789	0.00511114
4	28	SMALL_AUTOSOMAL	2.50059	0.0147069
4	29	SMALL_AUTOSOMAL	2.52301	0.0340329
4	30	SMALL_AUTOSOMAL	2.55714	0.0650627
4	31	SMALL_AUTOSOMAL	2.607	0.111831
4	32	SMALL_AUTOSOMAL	2.68063	0.182354
4	33	SMALL_AUTOSOMAL	2.77326	0.271888
4	34	SMALL_AUTOSOMAL	2.88477	0.380302
4	35	SMALL_AUTOSOMAL	3.01673	0.509163
4	36	SMALL_AUTOSOMAL	3.15753	0.646866
4	37	SMALL_AUTOSOMAL	3.3038	0.790042
4	38	SMALL_AUTOSOMAL	3.45193	0.93507
4	39	SMALL_AUTOSOMAL	3.59652	1.07656
4	40	SMALL_AUTOSOMAL	3.72148	1.19842
4	1	IPC	1.21944	-0.00573163
4	2	IPC	1.22304	-0.00406979
4	3	IPC	1.22598	-0.00307803
4	4	IPC	1.22888	-0.00212167
4	5	IPC	1.23196	-0.000983277
4	6	IPC	1.23477	-0.000117877
4	7	IPC	1.23818	0.00134607
4	8	IPC	1.24078	0.00201132
4	9	IPC	1.24338	0.00266155
4	10	IPC	1.24507	0.00240865
4	11	IPC	1.24598	0.00137695
4	12	IPC	1.24758	0.00103608
4	13	IPC	1.25016	0.00167164
4	14	IPC	1.25083	0.000391633
4	15	IPC	1.25127	-0.00110522
4	16	IPC	1.25338	-0.00094029
4	17	IPC	1.25492	-0.00134125
4	18	IPC	1.25704	-0.00116309
4	19	IPC	1.25943	-0.000723743
4	20	IPC	1.26085	-0.00124487
4	21	IPC	1.26137	-0.00266292
4	22	IPC	1.2643	-0.00168236
4	23	IPC	1.26824	0.000317674
4	24	IPC	1.27381	0.00394301
4	25	IPC	1.28201	0.0102007
4	26	IPC	1.29768	0.0239276
4	27	IPC	1.32458	0.0488772
4	28	IPC	1.3729	0.0952577
4	29	IPC	1.45014	0.170558
4	30	IPC	1.55964	0.278111
4	31	IPC	1.70469	0.42122
4	32	IPC	1.87859	0.593174
4	33	IPC	2.04925	0.761895
4	34	IPC	2.2046	0.915296
4	35	IPC	2.36376	1.07251
4	36	IPC	2.5165	1.22331
4	37	IPC	2.65957	1.36444
4	38	IPC	2.79527	1.4982
4	39	IPC	2.91737	1.61836
4	40	IPC	3.01028	1.70932
4	1	Y_MALE	1.43798	-0.019532
4	2	Y_MALE	1.44559	-0.0139217
4	3	Y_MALE	1.45171	-0.0097974
4	4	Y_MALE	1.45577	-0.00773964
4	5	Y_MALE	1.46309	-0.00242162
4	6	Y_MALE	1.4682	0.000680303
4	7	Y_MALE	1.47133	0.00181038
4	8	Y_MALE	1.47568	0.00415747
4	9	Y_MALE	1.47848	0.00495459
4	10	Y_MALE	1.48025	0.00473046
4	11	Y_MALE	1.48111	0.0035828
4	12	Y_MALE	1.48292	0.00339014
4	13	Y_MALE	1.48561	0.00407807
4	14	Y_MALE	1.48647	0.00294603
4	15	Y_MALE	1.48649	0.000955805
4	16	Y_MALE	1.48808	0.000549395
4	17	Y_MALE	1.48999	0.000453764
4	18	Y_MALE	1.49113	-0.00040886
4	19	Y_MALE	1.49338	-0.000152586
4	20	Y_MALE	1.4948	-0.00073471
4	21	Y_MALE	1.49513	-0.0024082
4	22	Y_MALE	1.49672	-0.00282212
4	23	Y_MALE	1.4986	-0.00293897
4	24	Y_MALE	1.50135	-0.00219107
4	25	Y_MALE	1.50487	-0.00067404
4	26	Y_MALE	1.51073	0.00318331
4	27	Y_MALE	1.51947	0.00991646
4	28	Y_MALE	1.5382	0.0266464
4	29	Y_MALE	1.57313	0.0595741
4	30	Y_MALE	1.63262	0.117063
4	31	Y_MALE	1.73376	0.216201
4	32	Y_MALE	1.88893	0.369376
4	33	Y_MALE	2.0981	0.576539
4	34	Y_MALE	2.33814	0.814582
4	35	Y_MALE	2.58809	1.06253
4	36	Y_MALE	2.82164	1.29408
4	37	Y_MALE	3.02383	1.49427
4	38	Y_MALE	3.18714	1.65557
4	39	Y_MALE	3.3092	1.77563
4	40	Y_MALE	3.37893	1.84336
4	1	LARGE_AUTOSOMAL	0.926998	-0.00183333
4	2	LARGE_AUTOSOMAL	0.928757	-0.000805402
4	3	LARGE_AUTOSOMAL	0.928179	-0.00211356
4	4	LARGE_AUTOSOMAL	0.92863	-0.00239246
4	5	LARGE_AUTOSOMAL	0.932246	0.000492868
4	6	LARGE_AUTOSOMAL	0.934301	0.00181828
4	7	LARGE_AUTOSOMAL	0.935094	0.00188056
4	8	LARGE_AUTOSOMAL	0.935069	0.00112482
4	9	LARGE_AUTOSOMAL	0.935107	0.000433153
4	10	LARGE_AUTOSOMAL	0.936243	0.000839107
4	11	LARGE_AUTOSOMAL	0.937975	0.00183992
4	12	LARGE_AUTOSOMAL	0.937195	0.000330416
4	13	LARGE_AUTOSOMAL	0.937194	-0.000400946
4	14	LARGE_AUTOSOMAL	0.938307	-1.88929e-05
4	15	LARGE_AUTOSOMAL	0.938712	-0.000343989
4	16	LARGE_AUTOSOMAL	0.938695	-0.00109144
4	17	LARGE_AUTOSOMAL	0.938963	-0.00155304
4	18	LARGE_AUTOSOMAL	0.940142	-0.00110506
4	19	LARGE_AUTOSOMAL	0.940501	-0.00147587
4	20	LARGE_AUTOSOMAL	0.941424	-0.00128336
4	21	LARGE_AUTOSOMAL	0.943132	-0.000305263
4	22	LARGE_AUTOSOMAL	0.944473	0.000305135
4	23	LARGE_AUTOSOMAL	0.94569	0.000791794
4	24	LARGE_AUTOSOMAL	0.947856	0.00222784
4	25	LARGE_AUTOSOMAL	0.953657	0.00729875
4	26	LARGE_AUTOSOMAL	0.961998	0.0149089
4	27	LARGE_AUTOSOMAL	0.976424	0.0286044
4	28	LARGE_AUTOSOMAL	1.00693	0.0583845
4	29	LARGE_AUTOSOMAL	1.06461	0.115331
4	30	LARGE_AUTOSOMAL	1.16266	0.212648
4	31	LARGE_AUTOSOMAL	1.31092	0.36018
4	32	LARGE_AUTOSOMAL	1.5063	0.554825
4	33	LARGE_AUTOSOMAL	1.75418	0.801975
4	34	LARGE_AUTOSOMAL	2.01279	1.05986
4	35	LARGE_AUTOSOMAL	2.22401	1.27035
4	36	LARGE_AUTOSOMAL	2.38161	1.42721
4	37	LARGE_AUTOSOMAL	2.51264	1.55752
4	38	LARGE_AUTOSOMAL	2.62739	1.67154
4	39	LARGE_AUTOSOMAL	2.73083	1.77424
4	40	LARGE_AUTOSOMAL	2.80858	1.85126
5	1	SMALL_AUTOSOMAL	2.32175	-0.0103309
5	2	SMALL_AUTOSOMAL	2.32169	-0.0129395
5	3	SMALL_AUTOSOMAL	2.32346	-0.0137071
5	4	SMALL_AUTOSOMAL	2.33527	-0.00444277
5	5	SMALL_AUTOSOMAL	2.34658	0.00432877
5	6	SMALL_AUTOSOMAL	2.35125	0.00645153
5	7	SMALL_AUTOSOMAL	2.3516	0.00425986
5	8	SMALL_AUTOSOMAL	2.35246	0.00257889
5	9	SMALL_AUTOSOMAL	2.35472	0.00229458
5	10	SMALL_AUTOSOMAL	2.35741	0.00244347
5	11	SMALL_AUTOSOMAL	2.36035	0.00284461
5	12	SMALL_AUTOSOMAL	2.36112	0.00107257
5	13	SMALL_AUTOSOMAL	2.36144	-0.00115176
5	14	SMALL_AUTOSOMAL	2.36467	-0.000464753
5	15	SMALL_AUTOSOMAL	2.36706	-0.000621274
5	16	SMALL_AUTOSOMAL	2.37118	0.0009567
5	17	SMALL_AUTOSOMAL	2.37189	-0.000875666
5	18	SMALL_AUTOSOMAL	2.3727	-0.00260456
5	19	SMALL_AUTOSOMAL	2.37449	-0.00336309
5	20	SMALL_AUTOSOMAL	2.3826	0.00221007
5	21	SMALL_AUTOSOMAL	2.39223	0.00929599
5	22	SMALL_AUTOSOMAL	2.4083	0.0228204
5	23	SMALL_AUTOSOMAL	2.43671	0.0486894
5	24	SMALL_AUTOSOMAL	2.48645	0.0958862
5	25	SMALL_AUTOSOMAL	2.55463	0.161531
5	26	SMALL_AUTOSOMAL	2.64153	0.245886
5	27	SMALL_AUTOSOMAL	2.74568	0.347493
5	28	SMALL_AUTOSOMAL	2.86541	0.464681
5	29	SMALL_AUTOSOMAL	2.99278	0.589503
5	30	SMALL_AUTOSOMAL	3.12331	0.7175
5	31	SMALL_AUTOSOMAL	3.255	0.846639
5	32	SMALL_AUTOSOMAL	3.38527	0.97437
5	33	SMALL_AUTOSOMAL	3.5186	1.10516
5	34	SMALL_AUTOSOMAL	3.64891	1.23293
5	35	SMALL_AUTOSOMAL	3.76922	1.35069
5	36	SMALL_AUTOSOMAL	3.8826	1.46153
5	37	SMALL_AUTOSOMAL	3.98462	1.56101
5	38	SMALL_AUTOSOMAL	4.07505	1.6489
5	39	SMALL_AUTOSOMAL	4.14573	1.71703
5	40	SMALL_AUTOSOMAL	4.19394	1.76271
5	1	IPC	1.21316	-0.00464492
5	2	IPC	1.21306	-0.00566506
5	3	IPC	1.21319	-0.00645418
5	4	IPC	1.21832	-0.00223853
5	5	IPC	1.2219	0.000428701
5	6	IPC	1.22371	0.0013196
5	7	IPC	1.22369	0.000378728
5	8	IPC	1.2247	0.000477123
5	9	IPC	1.22464	-0.000508332
5	10	IPC	1.22558	-0.000483012
5	11	IPC	1.22832	0.00134666
5	12	IPC	1.22918	0.00128162
5	13	IPC	1.22993	0.00112407
5	14	IPC	1.23169	0.00196442
5	15	IPC	1.23257	0.00192489
5	16	IPC	1.23497	0.00340636
5	17	IPC	1.23595	0.00346887
5	18	IPC	1.23553	0.00213508
5	19	IPC	1.23548	0.00117025
5	20	IPC	1.23656	0.00133075
5	21	IPC	1.23681	0.000669787
5	22	IPC	1.23404	-0.00302279
5	23	IPC	1.233	-0.00497539
5	24	IPC	1.23415	-0.00474468
5	25	IPC	1.24306	0.00324835
5	26	IPC	1.26549	0.0247642
5	27	IPC	1.29065	0.0490053
5	28	IPC	1.32197	0.0794048
5	29	IPC	1.36957	0.126092
5	30	IPC	1.44203	0.197638
5	31	IPC	1.54053	0.295221
5	32	IPC	1.66048	0.414254
5	33	IPC	1.79903	0.55188
5	34	IPC	1.95235	0.704284
5	35	IPC	2.11535	0.866372
5	36	IPC	2.28413	1.03423
5	37	IPC	2.45757	1.20676
5	38	IPC	2.6283	1.37657
5	39	IPC	2.79188	1.53923
5	40	IPC	2.92072	1.66716
5	1	Y_MALE	1.36457	-0.00786543
5	2	Y_MALE	1.36454	-0.009854
5	3	Y_MALE	1.36575	-0.0105947
5	4	Y_MALE	1.37354	-0.004771
5	5	Y_MALE	1.38263	0.00236328
5	6	Y_MALE	1.38714	0.00491134
5	7	Y_MALE	1.38822	0.00403642
5	8	Y_MALE	1.39002	0.00387843
5	9	Y_MALE	1.39097	0.00286297
5	10	Y_MALE	1.39191	0.0018487
5	11	Y_MALE	1.39379	0.00177141
5	12	Y_MALE	1.39496	0.000976004
5	13	Y_MALE	1.39644	0.000499485
5	14	Y_MALE	1.39734	-0.000565333
5	15	Y_MALE	1.39819	-0.00167438
5	16	Y_MALE	1.40151	-0.000306013
5	17	Y_MALE	1.40215	-0.00162701
5	18	Y_MALE	1.40321	-0.00252517
5	19	Y_MALE	1.40661	-0.00108445
5	20	Y_MALE	1.41469	0.0050375
5	21	Y_MALE	1.4306	0.0189864
5	22	Y_MALE	1.45438	0.0408009
5	23	Y_MALE	1.49896	0.0834229
5	24	Y_MALE	1.5777	0.16021
5	25	Y_MALE	1.70238	0.282925
5	26	Y_MALE	1.87582	0.454408
5	27	Y_MALE	2.08671	0.663343
5	28	Y_MALE	2.31531	0.889978
5	29	Y_MALE	2.5337	1.10641
5	30	Y_MALE	2.72353	1.29428
5	31	Y_MALE	2.87903	1.44782
5	32	Y_MALE	2.99474	1.56157
5	33	Y_MALE	3.08074	1.64562
5	34	Y_MALE	3.14016	1.70308
5	35	Y_MALE	3.18163	1.74259
5	36	Y_MALE	3.21076	1.76975
5	37	Y_MALE	3.23392	1.79095
5	38	Y_MALE	3.25936	1.81443
5	39	Y_MALE	3.28435	1.83746
5	40	Y_MALE	3.30457	1.85573
5	1	LARGE_AUTOSOMAL	0.914484	0.00352092
5	2	LARGE_AUTOSOMAL	0.914025	0.00257594
5	3	LARGE_AUTOSOMAL	0.91316	0.00122522
5	4	LARGE_AUTOSOMAL	0.914176	0.00175509
5	5	LARGE_AUTOSOMAL	0.913027	0.000119342
5	6	LARGE_AUTOSOMAL	0.913034	-0.000359896
5	7	LARGE_AUTOSOMAL	0.913274	-0.000605841
5	8	LARGE_AUTOSOMAL	0.91376	-0.000606274
5	9	LARGE_AUTOSOMAL	0.914682	-0.000170759
5	10	LARGE_AUTOSOMAL	0.915364	2.56817e-05
5	11	LARGE_AUTOSOMAL	0.914297	-0.00152835
5	12	LARGE_AUTOSOMAL	0.914323	-0.00198851
5	13	LARGE_AUTOSOMAL	0.915852	-0.000945028
5	14	LARGE_AUTOSOMAL	0.916691	-0.000592126
5	15	LARGE_AUTOSOMAL	0.917211	-0.000558406
5	16	LARGE_AUTOSOMAL	0.919301	0.00104465
5	17	LARGE_AUTOSOMAL	0.921927	0.00318521
5	18	LARGE_AUTOSOMAL	0.926673	0.00744496
5	19	LARGE_AUTOSOMAL	0.935189	0.0154742
5	20	LARGE_AUTOSOMAL	0.951077	0.0308758
5	21	LARGE_AUTOSOMAL	0.979971	0.0592837
5	22	LARGE_AUTOSOMAL	1.03638	0.115206
5	23	LARGE_AUTOSOMAL	1.13772	0.216056
5	24	LARGE_AUTOSOMAL	1.29872	0.376574
5	25	LARGE_AUTOSOMAL	1.51445	0.591822
5	26	LARGE_AUTOSOMAL	1.77255	0.849432
5	27	LARGE_AUTOSOMAL	2.06739	1.14378
5	28	LARGE_AUTOSOMAL	2.34757	1.42348
5	29	LARGE_AUTOSOMAL	2.56887	1.6443
5	30	LARGE_AUTOSOMAL	2.73327	1.80821
5	31	LARGE_AUTOSOMAL	2.86043	1.93488
5	32	LARGE_AUTOSOMAL	2.95998	2.03395
5	33	LARGE_AUTOSOMAL	3.04644	2.11992
5	34	LARGE_AUTOSOMAL	3.12614	2.19913
5	35	LARGE_AUTOSOMAL	3.18811	2.26062
5	36	LARGE_AUTOSOMAL	3.24163	2.31365
5	37	LARGE_AUTOSOMAL	3.27857	2.3501
5	38	LARGE_AUTOSOMAL	3.31097	2.38202
5	39	LARGE_AUTOSOMAL	3.33679	2.40735
5	40	LARGE_AUTOSOMAL	3.35302	2.4231
6	1	SMALL_AUTOSOMAL	2.31016	-0.00799365
6	2	SMALL_AUTOSOMAL	2.30996	-0.0110344
6	3	SMALL_AUTOSOMAL	2.31635	-0.00747698
6	4	SMALL_AUTOSOMAL	2.32226	-0.004409
6	5	SMALL_AUTOSOMAL	2.32769	-0.00181071
6	6	SMALL_AUTOSOMAL	2.32969	-0.00265161
6	7	SMALL_AUTOSOMAL	2.33457	-0.000611926
6	8	SMALL_AUTOSOMAL	2.33913	0.00110851
6	9	SMALL_AUTOSOMAL	2.34263	0.0017749
6	10	SMALL_AUTOSOMAL	2.34761	0.003914
6	11	SMALL_AUTOSOMAL	2.35032	0.00379384
6	12	SMALL_AUTOSOMAL	2.35231	0.00294246
6	13	SMALL_AUTOSOMAL	2.35672	0.00451698
6	14	SMALL_AUTOSOMAL	2.35986	0.00482288
6	15	SMALL_AUTOSOMAL	2.36085	0.0029699
6	16	SMALL_AUTOSOMAL	2.36321	0.00249307
6	17	SMALL_AUTOSOMAL	2.36557	0.002011
6	18	SMALL_AUTOSOMAL	2.36483	-0.00156241
6	19	SMALL_AUTOSOMAL	2.3684	-0.000832365
6	20	SMALL_AUTOSOMAL	2.37238	0.000308952
6	21	SMALL_AUTOSOMAL	2.37566	0.000755519
6	22	SMALL_AUTOSOMAL	2.37674	-0.00100519
6	23	SMALL_AUTOSOMAL	2.3782	-0.00237991
6	24	SMALL_AUTOSOMAL	2.38051	-0.00290323
6	25	SMALL_AUTOSOMAL	2.38269	-0.00356269
6	26	SMALL_AUTOSOMAL	2.38805	-0.00104045
6	27	SMALL_AUTOSOMAL	2.39118	-0.000750999
6	28	SMALL_AUTOSOMAL	2.3945	-0.000264617
6	29	SMALL_AUTOSOMAL	2.39745	-0.00014993
6	30	SMALL_AUTOSOMAL	2.40469	0.00424532
6	31	SMALL_AUTOSOMAL	2.41801	0.0147284
6	32	SMALL_AUTOSOMAL	2.43304	0.0269297
6	33	SMALL_AUTOSOMAL	2.46096	0.0520066
6	34	SMALL_AUTOSOMAL	2.49984	0.0880497
6	35	SMALL_AUTOSOMAL	2.56084	0.146214
6	36	SMALL_AUTOSOMAL	2.64013	0.222662
6	37	SMALL_AUTOSOMAL	2.74318	0.322881
6	38	SMALL_AUTOSOMAL	2.86277	0.439626
6	39	SMALL_AUTOSOMAL	2.99987	0.573896
6	40	SMALL_AUTOSOMAL	3.11666	0.687845
6	1	IPC	1.1954	-0.00297619
6	2	IPC	1.19564	-0.00460921
6	3	IPC	1.19795	-0.00418097
6	4	IPC	1.2012	-0.0028086
6	5	IPC	1.2044	-0.00148595
6	6	IPC	1.20706	-0.000706046
6	7	IPC	1.21127	0.00162298
6	8	IPC	1.21436	0.00282941
6	9	IPC	1.21556	0.00215531
6	10	IPC	1.21752	0.00222961
6	11	IPC	1.22037	0.00320311
6	12	IPC	1.22139	0.00234602
6	13	IPC	1.22219	0.00126316
6	14	IPC	1.22376	0.000962187
6	15	IPC	1.22508	0.000398597
6	16	IPC	1.22604	-0.00051964
6	17	IPC	1.22765	-0.000785564
6	18	IPC	1.22815	-0.00217229
6	19	IPC	1.22973	-0.00246528
6	20	IPC	1.23199	-0.00208664
6	21	IPC	1.23491	-0.001044
6	22	IPC	1.23692	-0.000913077
6	23	IPC	1.23965	-6.67779e-05
6	24	IPC	1.24382	0.00222446
6	25	IPC	1.25282	0.0093513
6	26	IPC	1.26775	0.0223974
6	27	IPC	1.29457	0.04734
6	28	IPC	1.33984	0.0907291
6	29	IPC	1.41241	0.161419
6	30	IPC	1.52268	0.269814
6	31	IPC	1.66983	0.415086
6	32	IPC	1.84246	0.585839
6	33	IPC	2.03824	0.779732
6	34	IPC	2.23613	0.975743
6	35	IPC	2.43658	1.17432
6	36	IPC	2.61486	1.35072
6	37	IPC	2.77107	1.50505
6	38	IPC	2.91056	1.64266
6	39	IPC	3.04156	1.77178
6	40	IPC	3.14034	1.86868
6	1	Y_MALE	1.36083	-0.00778992
6	2	Y_MALE	1.3594	-0.0104321
6	3	Y_MALE	1.36347	-0.00756728
6	4	Y_MALE	1.36917	-0.00307979
6	5	Y_MALE	1.37177	-0.00168853
6	6	Y_MALE	1.37398	-0.000693986
6	7	Y_MALE	1.37811	0.00222948
6	8	Y_MALE	1.37927	0.00217808
6	9	Y_MALE	1.38035	0.00204752
6	10	Y_MALE	1.38332	0.00380297
6	11	Y_MALE	1.38403	0.00330716
6	12	Y_MALE	1.38452	0.00258437
6	13	Y_MALE	1.38541	0.00226701
6	14	Y_MALE	1.38644	0.0020865
6	15	Y_MALE	1.38679	0.00122281
6	16	Y_MALE	1.38742	0.000646883
6	17	Y_MALE	1.3883	0.0003151
6	18	Y_MALE	1.38804	-0.00115835
6	19	Y_MALE	1.38968	-0.000728267
6	20	Y_MALE	1.39085	-0.000766557
6	21	Y_MALE	1.39151	-0.00131637
6	22	Y_MALE	1.39234	-0.00170037
6	23	Y_MALE	1.39337	-0.00188207
6	24	Y_MALE	1.3947	-0.00175835
6	25	Y_MALE	1.39667	-0.000998656
6	26	Y_MALE	1.39853	-0.000348274
6	27	Y_MALE	1.3986	-0.00149449
6	28	Y_MALE	1.40066	-0.000637284
6	29	Y_MALE	1.40564	0.00313078
6	30	Y_MALE	1.41206	0.00834354
6	31	Y_MALE	1.42267	0.017739
6	32	Y_MALE	1.4407	0.0345625
6	33	Y_MALE	1.47785	0.0705009
6	34	Y_MALE	1.54127	0.132712
6	35	Y_MALE	1.65024	0.24047
6	36	Y_MALE	1.807	0.396012
6	37	Y_MALE	2.00912	0.596931
6	38	Y_MALE	2.23794	0.824536
6	39	Y_MALE	2.47169	1.05707
6	40	Y_MALE	2.65746	1.24164
6	1	LARGE_AUTOSOMAL	0.898547	-0.00131663
6	2	LARGE_AUTOSOMAL	0.898119	-0.00227667
6	3	LARGE_AUTOSOMAL	0.899083	-0.00184458
6	4	LARGE_AUTOSOMAL	0.901264	-0.000194715
6	5	LARGE_AUTOSOMAL	0.902896	0.000905539
6	6	LARGE_AUTOSOMAL	0.902914	0.000391997
6	7	LARGE_AUTOSOMAL	0.904167	0.00111394
6	8	LARGE_AUTOSOMAL	0.904375	0.000790298
6	9	LARGE_AUTOSOMAL	0.904213	9.63924e-05
6	10	LARGE_AUTOSOMAL	0.906853	0.00220551
6	11	LARGE_AUTOSOMAL	0.906261	0.00108198
6	12	LARGE_AUTOSOMAL	0.905663	-4.82334e-05
6	13	LARGE_AUTOSOMAL	0.905575	-0.000667931
6	14	LARGE_AUTOSOMAL	0.907202	0.000428329
6	15	LARGE_AUTOSOMAL	0.907088	-0.000217416
6	16	LARGE_AUTOSOMAL	0.907367	-0.00046989
6	17	LARGE_AUTOSOMAL	0.907658	-0.000710324
6	18	LARGE_AUTOSOMAL	0.907077	-0.00182325
6	19	LARGE_AUTOSOMAL	0.908708	-0.000723592
6	20	LARGE_AUTOSOMAL	0.909139	-0.00082467
6	21	LARGE_AUTOSOMAL	0.909917	-0.000578372
6	22	LARGE_AUTOSOMAL	0.908999	-0.00202777
6	23	LARGE_AUTOSOMAL	0.90922	-0.00233836
6	24	LARGE_AUTOSOMAL	0.910348	-0.00174164
6	25	LARGE_AUTOSOMAL	0.91265	2.84492e-05
6	26	LARGE_AUTOSOMAL	0.915401	0.0022482
6	27	LARGE_AUTOSOMAL	0.918604	0.00492011
6	28	LARGE_AUTOSOMAL	0.923263	0.0090469
6	29	LARGE_AUTOSOMAL	0.930875	0.0161282
6	30	LARGE_AUTOSOMAL	0.945502	0.0302228
6	31	LARGE_AUTOSOMAL	0.974317	0.0585069
6	32	LARGE_AUTOSOMAL	1.02948	0.113138
6	33	LARGE_AUTOSOMAL	1.127	0.210128
6	34	LARGE_AUTOSOMAL	1.2751	0.357695
6	35	LARGE_AUTOSOMAL	1.47882	0.560885
6	36	LARGE_AUTOSOMAL	1.73482	0.816352
6	37	LARGE_AUTOSOMAL	2.01327	1.09427
6	38	LARGE_AUTOSOMAL	2.24872	1.32919
6	39	LARGE_AUTOSOMAL	2.42584	1.50578
6	40	LARGE_AUTOSOMAL	2.54184	1.62125
7	1	SMALL_AUTOSOMAL	2.26521	-0.0126746
7	2	SMALL_AUTOSOMAL	2.26639	-0.0147787
7	3	SMALL_AUTOSOMAL	2.2747	-0.00974159
7	4	SMALL_AUTOSOMAL	2.28106	-0.00665859
7	5	SMALL_AUTOSOMAL	2.28679	-0.00420048
7	6	SMALL_AUTOSOMAL	2.29097	-0.00329829
7	7	SMALL_AUTOSOMAL	2.29544	-0.00210213
7	8	SMALL_AUTOSOMAL	2.30224	0.00141694
7	9	SMALL_AUTOSOMAL	2.3056	0.00150516
7	10	SMALL_AUTOSOMAL	2.31139	0.00401262
7	11	SMALL_AUTOSOMAL	2.31739	0.00674301
7	12	SMALL_AUTOSOMAL	2.32037	0.00644142
7	13	SMALL_AUTOSOMAL	2.32355	0.00634106
7	14	SMALL_AUTOSOMAL	2.32589	0.00541005
7	15	SMALL_AUTOSOMAL	2.32715	0.00339685
7	16	SMALL_AUTOSOMAL	2.33034	0.00331032
7	17	SMALL_AUTOSOMAL	2.33316	0.00285185
7	18	SMALL_AUTOSOMAL	2.33623	0.00263872
7	19	SMALL_AUTOSOMAL	2.33671	-0.00014838
7	20	SMALL_AUTOSOMAL	2.34029	0.000147033
7	21	SMALL_AUTOSOMAL	2.34375	0.000330628
7	22	SMALL_AUTOSOMAL	2.34623	-0.000459955
7	23	SMALL_AUTOSOMAL	2.34897	-0.000993762
7	24	SMALL_AUTOSOMAL	2.35141	-0.00183894
7	25	SMALL_AUTOSOMAL	2.35224	-0.00428105
7	26	SMALL_AUTOSOMAL	2.35307	-0.00672245
7	27	SMALL_AUTOSOMAL	2.3596	-0.0034735
7	28	SMALL_AUTOSOMAL	2.36572	-0.000626533
7	29	SMALL_AUTOSOMAL	2.3749	0.00527434
7	30	SMALL_AUTOSOMAL	2.38567	0.0127638
7	31	SMALL_AUTOSOMAL	2.39909	0.0229138
7	32	SMALL_AUTOSOMAL	2.42389	0.0444346
7	33	SMALL_AUTOSOMAL	2.46319	0.0804623
7	34	SMALL_AUTOSOMAL	2.52232	0.136316
7	35	SMALL_AUTOSOMAL	2.60027	0.210985
7	36	SMALL_AUTOSOMAL	2.6924	0.29984
7	37	SMALL_AUTOSOMAL	2.79561	0.399769
7	38	SMALL_AUTOSOMAL	2.90938	0.510269
7	39	SMALL_AUTOSOMAL	3.02747	0.625082
7	40	SMALL_AUTOSOMAL	3.13232	0.726656
7	1	IPC	1.17621	-0.00402217
7	2	IPC	1.17734	-0.00503746
7	3	IPC	1.18241	-0.00211515
7	4	IPC	1.18458	-0.00209641
7	5	IPC	1.18668	-0.00214491
7	6	IPC	1.19048	-0.000503385
7	7	IPC	1.19381	0.000675494
7	8	IPC	1.19681	0.00152488
7	9	IPC	1.19842	0.00098738
7	10	IPC	1.20154	0.00195442
7	11	IPC	1.20501	0.00327993
7	12	IPC	1.20579	0.00190558
7	13	IPC	1.20758	0.00155346
7	14	IPC	1.20929	0.00110429
7	15	IPC	1.21092	0.000592426
7	16	IPC	1.21215	-0.000330475
7	17	IPC	1.2139	-0.000728974
7	18	IPC	1.21596	-0.000821701
7	19	IPC	1.21665	-0.00228736
7	20	IPC	1.21897	-0.00211664
7	21	IPC	1.22128	-0.00195056
7	22	IPC	1.22423	-0.00115625
7	23	IPC	1.22742	-0.000117921
7	24	IPC	1.23248	0.00279188
7	25	IPC	1.23991	0.00807072
7	26	IPC	1.25423	0.0202486
7	27	IPC	1.2854	0.0492645
7	28	IPC	1.33536	0.0970721
7	29	IPC	1.41266	0.172228
7	30	IPC	1.52589	0.283303
7	31	IPC	1.67078	0.426046
7	32	IPC	1.84306	0.596175
7	33	IPC	2.03258	0.783548
7	34	IPC	2.22471	0.973521
7	35	IPC	2.41861	1.16528
7	36	IPC	2.60809	1.3526
7	37	IPC	2.78158	1.52394
7	38	IPC	2.93166	1.67187
7	39	IPC	3.0543	1.79236
7	40	IPC	3.1475	1.88341
7	1	Y_MALE	1.32206	-0.0196002
7	2	Y_MALE	1.32293	-0.0195556
7	3	Y_MALE	1.32804	-0.0152716
7	4	Y_MALE	1.33205	-0.0120788
7	5	Y_MALE	1.33621	-0.00875141
7	6	Y_MALE	1.3394	-0.00638201
7	7	Y_MALE	1.34287	-0.00374093
7	8	Y_MALE	1.34563	-0.00179532
7	9	Y_MALE	1.34699	-0.00126758
7	10	Y_MALE	1.34986	0.000779713
7	11	Y_MALE	1.35216	0.00226136
7	12	Y_MALE	1.35408	0.00335141
7	13	Y_MALE	1.35504	0.00349148
7	14	Y_MALE	1.35571	0.00333519
7	15	Y_MALE	1.35722	0.00402267
7	16	Y_MALE	1.35861	0.00459034
7	17	Y_MALE	1.36	0.00515384
7	18	Y_MALE	1.36017	0.00450212
7	19	Y_MALE	1.36094	0.00444108
7	20	Y_MALE	1.36167	0.00434619
7	21	Y_MALE	1.36297	0.00482088
7	22	Y_MALE	1.36414	0.00517135
7	23	Y_MALE	1.36484	0.00504427
7	24	Y_MALE	1.36589	0.00527613
7	25	Y_MALE	1.36638	0.0049427
7	26	Y_MALE	1.36614	0.00387434
7	27	Y_MALE	1.3686	0.00550655
7	28	Y_MALE	1.37124	0.0073264
7	29	Y_MALE	1.37344	0.00870374
7	30	Y_MALE	1.37327	0.00770679
7	31	Y_MALE	1.37158	0.00518837
7	32	Y_MALE	1.37101	0.00380208
7	33	Y_MALE	1.37015	0.00211181
7	34	Y_MALE	1.36823	-0.000627266
7	35	Y_MALE	1.36655	-0.00313507
7	36	Y_MALE	1.3636	-0.00690734
7	37	Y_MALE	1.36016	-0.011168
7	38	Y_MALE	1.35498	-0.0171738
7	39	Y_MALE	1.35153	-0.0214517
7	40	Y_MALE	1.35018	-0.0236248
7	1	LARGE_AUTOSOMAL	0.885401	-0.000553503
7	2	LARGE_AUTOSOMAL	0.885451	-0.00128022
7	3	LARGE_AUTOSOMAL	0.886134	-0.00137458
7	4	LARGE_AUTOSOMAL	0.887132	-0.00115382
7	5	LARGE_AUTOSOMAL	0.887616	-0.00144715
7	6	LARGE_AUTOSOMAL	0.888327	-0.00151374
7	7	LARGE_AUTOSOMAL	0.890218	-0.00040028
7	8	LARGE_AUTOSOMAL	0.891861	0.000465464
7	9	LARGE_AUTOSOMAL	0.893007	0.000834462
7	10	LARGE_AUTOSOMAL	0.894352	0.0014029
7	11	LARGE_AUTOSOMAL	0.89496	0.00123289
7	12	LARGE_AUTOSOMAL	0.895834	0.0013295
7	13	LARGE_AUTOSOMAL	0.896612	0.0013308
7	14	LARGE_AUTOSOMAL	0.898409	0.00235062
7	15	LARGE_AUTOSOMAL	0.897874	0.00103805
7	16	LARGE_AUTOSOMAL	0.897542	-7.08476e-05
7	17	LARGE_AUTOSOMAL	0.899098	0.000707814
7	18	LARGE_AUTOSOMAL	0.899332	0.000164325
7	19	LARGE_AUTOSOMAL	0.899286	-0.000659246
7	20	LARGE_AUTOSOMAL	0.900359	-0.000363501
7	21	LARGE_AUTOSOMAL	0.900588	-0.000911519
7	22	LARGE_AUTOSOMAL	0.900962	-0.00131476
7	23	LARGE_AUTOSOMAL	0.902331	-0.000723076
7	24	LARGE_AUTOSOMAL	0.903608	-0.000223067
7	25	LARGE_AUTOSOMAL	0.904009	-0.000599781
7	26	LARGE_AUTOSOMAL	0.904362	-0.00102388
7	27	LARGE_AUTOSOMAL	0.907085	0.000922435
7	28	LARGE_AUTOSOMAL	0.911372	0.00443153
7	29	LARGE_AUTOSOMAL	0.91929	0.0115724
7	30	LARGE_AUTOSOMAL	0.929903	0.0214082
7	31	LARGE_AUTOSOMAL	0.951103	0.0418308
7	32	LARGE_AUTOSOMAL	0.99297	0.0829206
7	33	LARGE_AUTOSOMAL	1.0719	0.161072
7	34	LARGE_AUTOSOMAL	1.19963	0.288022
7	35	LARGE_AUTOSOMAL	1.38469	0.472305
7	36	LARGE_AUTOSOMAL	1.62428	0.711126
7	37	LARGE_AUTOSOMAL	1.91254	0.998607
7	38	LARGE_AUTOSOMAL	2.22394	1.30923
7	39	LARGE_AUTOSOMAL	2.50368	1.58819
7	40	LARGE_AUTOSOMAL	2.69914	1.78287
8	1	SMALL_AUTOSOMAL	2.27121	-0.00605344
8	2	SMALL_AUTOSOMAL	2.26984	-0.0105839
8	3	SMALL_AUTOSOMAL	2.26964	-0.0139488
8	4	SMALL_AUTOSOMAL	2.2771	-0.0096521
8	5	SMALL_AUTOSOMAL	2.28897	-0.000950607
8	6	SMALL_AUTOSOMAL	2.29641	0.00332751
8	7	SMALL_AUTOSOMAL	2.30222	0.00597555
8	8	SMALL_AUTOSOMAL	2.30618	0.00676441
8	9	SMALL_AUTOSOMAL	2.30883	0.0062515
8	10	SMALL_AUTOSOMAL	2.3093	0.00356422
8	11	SMALL_AUTOSOMAL	2.31333	0.00442198
8	12	SMALL_AUTOSOMAL	2.31578	0.00370713
8	13	SMALL_AUTOSOMAL	2.31755	0.0023209
8	14	SMALL_AUTOSOMAL	2.31941	0.00101191
8	15	SMALL_AUTOSOMAL	2.32353	0.00196528
8	16	SMALL_AUTOSOMAL	2.32856	0.00382821
8	17	SMALL_AUTOSOMAL	2.32997	0.00208006
8	18	SMALL_AUTOSOMAL	2.33128	0.000219371
8	19	SMALL_AUTOSOMAL	2.3339	-0.000324292
8	20	SMALL_AUTOSOMAL	2.33734	-4.75569e-05
8	21	SMALL_AUTOSOMAL	2.34061	5.46558e-05
8	22	SMALL_AUTOSOMAL	2.34499	0.00127863
8	23	SMALL_AUTOSOMAL	2.34667	-0.000207265
8	24	SMALL_AUTOSOMAL	2.34722	-0.00282374
8	25	SMALL_AUTOSOMAL	2.348	-0.00520895
8	26	SMALL_AUTOSOMAL	2.35042	-0.00595098
8	27	SMALL_AUTOSOMAL	2.35431	-0.00523007
8	28	SMALL_AUTOSOMAL	2.35663	-0.00607533
8	29	SMALL_AUTOSOMAL	2.36168	-0.00418474
8	30	SMALL_AUTOSOMAL	2.36514	-0.00389012
8	31	SMALL_AUTOSOMAL	2.36804	-0.00415245
8	32	SMALL_AUTOSOMAL	2.37337	-0.00199197
8	33	SMALL_AUTOSOMAL	2.37654	-0.0019887
8	34	SMALL_AUTOSOMAL	2.38009	-0.00159586
8	35	SMALL_AUTOSOMAL	2.38618	0.00132947
8	36	SMALL_AUTOSOMAL	2.39164	0.00362394
8	37	SMALL_AUTOSOMAL	2.3953	0.00411978
8	38	SMALL_AUTOSOMAL	2.39961	0.00526174
8	39	SMALL_AUTOSOMAL	2.40463	0.00711728
8	40	SMALL_AUTOSOMAL	2.40709	0.00640816
8	1	IPC	1.15781	-0.00318894
8	2	IPC	1.1597	-0.0030865
8	3	IPC	1.16064	-0.00393584
8	4	IPC	1.16355	-0.0028088
8	5	IPC	1.16807	-7.62532e-05
8	6	IPC	1.17134	0.00140436
8	7	IPC	1.17383	0.0021032
8	8	IPC	1.17569	0.00217595
8	9	IPC	1.17693	0.00163036
8	10	IPC	1.17794	0.00084778
8	11	IPC	1.18026	0.00138318
8	12	IPC	1.18159	0.000922231
8	13	IPC	1.18254	8.42215e-05
8	14	IPC	1.18358	-0.000664977
8	15	IPC	1.18608	4.59005e-05
8	16	IPC	1.18842	0.000604309
8	17	IPC	1.19	0.00039346
8	18	IPC	1.19082	-0.000573891
8	19	IPC	1.19207	-0.00111531
8	20	IPC	1.19361	-0.00135715
8	21	IPC	1.19484	-0.00191728
8	22	IPC	1.19719	-0.00135101
8	23	IPC	1.20001	-0.00031898
8	24	IPC	1.20465	0.00252455
8	25	IPC	1.21169	0.00777587
8	26	IPC	1.2261	0.0204055
8	27	IPC	1.25204	0.0445512
8	28	IPC	1.29519	0.0859214
8	29	IPC	1.36659	0.155524
8	30	IPC	1.47236	0.259506
8	31	IPC	1.61024	0.395605
8	32	IPC	1.7791	0.562675
8	33	IPC	1.96589	0.747681
8	34	IPC	2.16746	0.947461
8	35	IPC	2.36799	1.1462
8	36	IPC	2.56312	1.33954
8	37	IPC	2.74904	1.52368
8	38	IPC	2.91835	1.69119
8	39	IPC	3.07046	1.84152
8	40	IPC	3.18248	1.95176
8	1	Y_MALE	1.33329	-0.00968822
8	2	Y_MALE	1.33291	-0.0114722
8	3	Y_MALE	1.33322	-0.0125644
8	4	Y_MALE	1.33758	-0.00960471
8	5	Y_MALE	1.34652	-0.00207333
8	6	Y_MALE	1.35069	0.000690641
8	7	Y_MALE	1.35357	0.00217072
8	8	Y_MALE	1.35672	0.00390782
8	9	Y_MALE	1.35829	0.00407899
8	10	Y_MALE	1.35905	0.00343262
8	11	Y_MALE	1.36059	0.00356146
8	12	Y_MALE	1.36187	0.00344533
8	13	Y_MALE	1.36283	0.00299983
8	14	Y_MALE	1.36233	0.001089
8	15	Y_MALE	1.36445	0.00180269
8	16	Y_MALE	1.3675	0.00345169
8	17	Y_MALE	1.36925	0.00379166
8	18	Y_MALE	1.36917	0.00230867
8	19	Y_MALE	1.36941	0.00114148
8	20	Y_MALE	1.37086	0.00119248
8	21	Y_MALE	1.37174	0.000664125
8	22	Y_MALE	1.37317	0.000694265
8	23	Y_MALE	1.37387	-1.83872e-05
8	24	Y_MALE	1.37438	-0.00091045
8	25	Y_MALE	1.37445	-0.00224061
8	26	Y_MALE	1.37406	-0.00403806
8	27	Y_MALE	1.37583	-0.00367688
8	28	Y_MALE	1.3789	-0.00200856
8	29	Y_MALE	1.38133	-0.00098541
8	30	Y_MALE	1.38347	-0.000247047
8	31	Y_MALE	1.38408	-0.00104255
8	32	Y_MALE	1.38563	-0.000895465
8	33	Y_MALE	1.38719	-0.000746949
8	34	Y_MALE	1.3888	-0.000536803
8	35	Y_MALE	1.39031	-0.000430726
8	36	Y_MALE	1.39222	7.41063e-05
8	37	Y_MALE	1.3939	0.000350295
8	38	Y_MALE	1.39555	0.000586787
8	39	Y_MALE	1.39695	0.000585695
8	40	Y_MALE	1.39711	-0.000664234
8	1	LARGE_AUTOSOMAL	0.881115	-0.000920141
8	2	LARGE_AUTOSOMAL	0.881639	-0.000898143
8	3	LARGE_AUTOSOMAL	0.881128	-0.00191058
8	4	LARGE_AUTOSOMAL	0.882107	-0.00143309
8	5	LARGE_AUTOSOMAL	0.88459	0.000547935
8	6	LARGE_AUTOSOMAL	0.884766	0.000221364
8	7	LARGE_AUTOSOMAL	0.886215	0.00116884
8	8	LARGE_AUTOSOMAL	0.88688	0.00133169
8	9	LARGE_AUTOSOMAL	0.887751	0.00170112
8	10	LARGE_AUTOSOMAL	0.887808	0.00125641
8	11	LARGE_AUTOSOMAL	0.888273	0.00121916
8	12	LARGE_AUTOSOMAL	0.888349	0.000793232
8	13	LARGE_AUTOSOMAL	0.887671	-0.000385804
8	14	LARGE_AUTOSOMAL	0.88682	-0.00173877
8	15	LARGE_AUTOSOMAL	0.888085	-0.000975764
8	16	LARGE_AUTOSOMAL	0.889821	0.000258115
8	17	LARGE_AUTOSOMAL	0.890629	0.000564307
8	18	LARGE_AUTOSOMAL	0.889873	-0.000693347
8	19	LARGE_AUTOSOMAL	0.890406	-0.000662588
8	20	LARGE_AUTOSOMAL	0.891144	-0.000426431
8	21	LARGE_AUTOSOMAL	0.891657	-0.000414686
8	22	LARGE_AUTOSOMAL	0.892319	-0.000254644
8	23	LARGE_AUTOSOMAL	0.892619	-0.000457177
8	24	LARGE_AUTOSOMAL	0.892925	-0.000652379
8	25	LARGE_AUTOSOMAL	0.893211	-0.000868383
8	26	LARGE_AUTOSOMAL	0.894186	-0.000395774
8	27	LARGE_AUTOSOMAL	0.895044	-3.95137e-05
8	28	LARGE_AUTOSOMAL	0.895048	-0.000537388
8	29	LARGE_AUTOSOMAL	0.895749	-0.000338305
8	30	LARGE_AUTOSOMAL	0.89672	0.000130548
8	31	LARGE_AUTOSOMAL	0.897404	0.000312763
8	32	LARGE_AUTOSOMAL	0.898375	0.000782272
8	33	LARGE_AUTOSOMAL	0.898854	0.000759388
8	34	LARGE_AUTOSOMAL	0.899099	0.000502674
8	35	LARGE_AUTOSOMAL	0.899921	0.000822873
8	36	LARGE_AUTOSOMAL	0.900679	0.001079
8	37	LARGE_AUTOSOMAL	0.899978	-0.000124059
8	38	LARGE_AUTOSOMAL	0.899843	-0.000761348
8	39	LARGE_AUTOSOMAL	0.900724	-0.000381663
8	40	LARGE_AUTOSOMAL	0.901292	-0.000315797
9	1	SMALL_AUTOSOMAL	2.19056	-0.0113285
9	2	SMALL_AUTOSOMAL	2.19007	-0.0148552
9	3	SMALL_AUTOSOMAL	2.19542	-0.012528
9	4	SMALL_AUTOSOMAL	2.20846	-0.00252181
9	5	SMALL_AUTOSOMAL	2.21507	0.00106207
9	6	SMALL_AUTOSOMAL	2.21842	0.00138535
9	7	SMALL_AUTOSOMAL	2.2239	0.00383627
9	8	SMALL_AUTOSOMAL	2.22527	0.00217471
9	9	SMALL_AUTOSOMAL	2.22736	0.00123198
9	10	SMALL_AUTOSOMAL	2.22998	0.000824268
9	11	SMALL_AUTOSOMAL	2.23484	0.00265602
9	12	SMALL_AUTOSOMAL	2.23779	0.00257589
9	13	SMALL_AUTOSOMAL	2.24001	0.00176238
9	14	SMALL_AUTOSOMAL	2.24455	0.00327489
9	15	SMALL_AUTOSOMAL	2.24719	0.00287981
9	16	SMALL_AUTOSOMAL	2.25078	0.0034477
9	17	SMALL_AUTOSOMAL	2.25179	0.00142899
9	18	SMALL_AUTOSOMAL	2.25341	1.41958e-05
9	19	SMALL_AUTOSOMAL	2.25538	-0.00104869
9	20	SMALL_AUTOSOMAL	2.25782	-0.00163379
9	21	SMALL_AUTOSOMAL	2.25952	-0.00295871
9	22	SMALL_AUTOSOMAL	2.26134	-0.00417419
9	23	SMALL_AUTOSOMAL	2.26516	-0.00338671
9	24	SMALL_AUTOSOMAL	2.26856	-0.00301504
9	25	SMALL_AUTOSOMAL	2.27288	-0.00171663
9	26	SMALL_AUTOSOMAL	2.27881	0.00117489
9	27	SMALL_AUTOSOMAL	2.28391	0.00325412
9	28	SMALL_AUTOSOMAL	2.29197	0.00827806
9	29	SMALL_AUTOSOMAL	2.30551	0.0187923
9	30	SMALL_AUTOSOMAL	2.32435	0.0345997
9	31	SMALL_AUTOSOMAL	2.35659	0.0638119
9	32	SMALL_AUTOSOMAL	2.40682	0.111014
9	33	SMALL_AUTOSOMAL	2.47628	0.177443
9	34	SMALL_AUTOSOMAL	2.56422	0.262354
9	35	SMALL_AUTOSOMAL	2.67133	0.366434
9	36	SMALL_AUTOSOMAL	2.79238	0.484457
9	37	SMALL_AUTOSOMAL	2.92509	0.614138
9	38	SMALL_AUTOSOMAL	3.06396	0.749971
9	39	SMALL_AUTOSOMAL	3.19882	0.881802
9	40	SMALL_AUTOSOMAL	3.31426	0.994218
9	1	IPC	1.14217	-0.00454564
9	2	IPC	1.14365	-0.00473929
9	3	IPC	1.14667	-0.00338632
9	4	IPC	1.15112	-0.000603081
9	5	IPC	1.1541	0.000706733
9	6	IPC	1.15624	0.00117374
9	7	IPC	1.15825	0.00152141
9	8	IPC	1.15947	0.00107051
9	9	IPC	1.16045	0.000383563
9	10	IPC	1.16174	1.79722e-06
9	11	IPC	1.1641	0.000695776
9	12	IPC	1.1655	0.000424159
9	13	IPC	1.1665	-0.000246928
9	14	IPC	1.16861	0.000197903
9	15	IPC	1.16987	-0.000212115
9	16	IPC	1.17205	0.000300307
9	17	IPC	1.17301	-0.000411668
9	18	IPC	1.17426	-0.00083623
9	19	IPC	1.17594	-0.000824844
9	20	IPC	1.17796	-0.000469658
9	21	IPC	1.17994	-0.000157269
9	22	IPC	1.18143	-0.000341267
9	23	IPC	1.18445	0.00101349
9	24	IPC	1.18927	0.00416091
9	25	IPC	1.19843	0.011649
9	26	IPC	1.21396	0.0255113
9	27	IPC	1.24109	0.0509732
9	28	IPC	1.28619	0.0944041
9	29	IPC	1.35857	0.165115
9	30	IPC	1.46241	0.267291
9	31	IPC	1.59506	0.398263
9	32	IPC	1.75205	0.553592
9	33	IPC	1.92353	0.723403
9	34	IPC	2.08403	0.882231
9	35	IPC	2.23224	1.02877
9	36	IPC	2.37077	1.16563
9	37	IPC	2.50192	1.29511
9	38	IPC	2.62548	1.417
9	39	IPC	2.73471	1.52457
9	40	IPC	2.81425	1.60243
9	1	Y_MALE	1.48212	-0.00507821
9	2	Y_MALE	1.48045	-0.00841407
9	3	Y_MALE	1.48299	-0.00752873
9	4	Y_MALE	1.49041	-0.00176701
9	5	Y_MALE	1.495	0.00115669
9	6	Y_MALE	1.49842	0.00291941
9	7	Y_MALE	1.49843	0.00127084
9	8	Y_MALE	1.49974	0.000920933
9	9	Y_MALE	1.50144	0.000959889
9	10	Y_MALE	1.5029	0.000763168
9	11	Y_MALE	1.50515	0.00134953
9	12	Y_MALE	1.50673	0.00126415
9	13	Y_MALE	1.50809	0.000969681
9	14	Y_MALE	1.51061	0.00182796
9	15	Y_MALE	1.51169	0.00124488
9	16	Y_MALE	1.51315	0.00104554
9	17	Y_MALE	1.51388	0.000114609
9	18	Y_MALE	1.51491	-0.000511981
9	19	Y_MALE	1.51647	-0.000611308
9	20	Y_MALE	1.51849	-0.000257878
9	21	Y_MALE	1.52063	0.000226921
9	22	Y_MALE	1.52046	-0.00160058
9	23	Y_MALE	1.52048	-0.00324462
9	24	Y_MALE	1.52189	-0.00349368
9	25	Y_MALE	1.52553	-0.00151161
9	26	Y_MALE	1.52906	0.000357922
9	27	Y_MALE	1.5345	0.00413528
9	28	Y_MALE	1.54247	0.0104417
9	29	Y_MALE	1.55748	0.0237963
9	30	Y_MALE	1.58412	0.0487751
9	31	Y_MALE	1.63368	0.0966704
9	32	Y_MALE	1.72261	0.183942
9	33	Y_MALE	1.86094	0.320616
9	34	Y_MALE	2.04714	0.505153
9	35	Y_MALE	2.26778	0.724137
9	36	Y_MALE	2.49884	0.953529
9	37	Y_MALE	2.71669	1.16972
9	38	Y_MALE	2.91293	1.3643
9	39	Y_MALE	3.07061	1.52032
9	40	Y_MALE	3.16886	1.61691
9	1	LARGE_AUTOSOMAL	0.879988	0.000409938
9	2	LARGE_AUTOSOMAL	0.879162	-0.000972477
9	3	LARGE_AUTOSOMAL	0.880108	-0.000583739
9	4	LARGE_AUTOSOMAL	0.882115	0.000866795
9	5	LARGE_AUTOSOMAL	0.882975	0.00117042
9	6	LARGE_AUTOSOMAL	0.883288	0.000927107
9	7	LARGE_AUTOSOMAL	0.883568	0.00065024
9	8	LARGE_AUTOSOMAL	0.882922	-0.000552348
9	9	LARGE_AUTOSOMAL	0.883207	-0.000823434
9	10	LARGE_AUTOSOMAL	0.883994	-0.000592827
9	11	LARGE_AUTOSOMAL	0.885363	0.000218805
9	12	LARGE_AUTOSOMAL	0.885828	0.000127427
9	13	LARGE_AUTOSOMAL	0.886331	7.4375e-05
9	14	LARGE_AUTOSOMAL	0.886848	3.44955e-05
9	15	LARGE_AUTOSOMAL	0.886472	-0.000897904
9	16	LARGE_AUTOSOMAL	0.886815	-0.00111117
9	17	LARGE_AUTOSOMAL	0.887369	-0.0011138
9	18	LARGE_AUTOSOMAL	0.888744	-0.000295253
9	19	LARGE_AUTOSOMAL	0.889352	-0.00024358
9	20	LARGE_AUTOSOMAL	0.889832	-0.000320534
9	21	LARGE_AUTOSOMAL	0.890814	0.000105457
9	22	LARGE_AUTOSOMAL	0.891205	-6.04867e-05
9	23	LARGE_AUTOSOMAL	0.891683	-0.000138752
9	24	LARGE_AUTOSOMAL	0.892814	0.000435416
9	25	LARGE_AUTOSOMAL	0.895058	0.0021233
9	26	LARGE_AUTOSOMAL	0.898838	0.00534677
9	27	LARGE_AUTOSOMAL	0.906936	0.0128877
9	28	LARGE_AUTOSOMAL	0.922252	0.0276475
9	29	LARGE_AUTOSOMAL	0.94921	0.0540485
9	30	LARGE_AUTOSOMAL	0.998588	0.10287
9	31	LARGE_AUTOSOMAL	1.08458	0.188301
9	32	LARGE_AUTOSOMAL	1.21758	0.320744
9	33	LARGE_AUTOSOMAL	1.39054	0.493149
9	34	LARGE_AUTOSOMAL	1.60803	0.710088
9	35	LARGE_AUTOSOMAL	1.83246	0.933959
9	36	LARGE_AUTOSOMAL	2.01171	1.11266
9	37	LARGE_AUTOSOMAL	2.14637	1.24676
9	38	LARGE_AUTOSOMAL	2.25949	1.35932
9	39	LARGE_AUTOSOMAL	2.35827	1.45754
9	40	LARGE_AUTOSOMAL	2.42981	1.52853
10	1	SMALL_AUTOSOMAL	2.23095	-0.01194
10	2	SMALL_AUTOSOMAL	2.23237	-0.0143617
10	3	SMALL_AUTOSOMAL	2.24329	-0.0072853
10	4	SMALL_AUTOSOMAL	2.25096	-0.0034547
10	5	SMALL_AUTOSOMAL	2.25708	-0.00117598
10	6	SMALL_AUTOSOMAL	2.26509	0.00299007
10	7	SMALL_AUTOSOMAL	2.2683	0.00235318
10	8	SMALL_AUTOSOMAL	2.2721	0.00231591
10	9	SMALL_AUTOSOMAL	2.27559	0.00196774
10	10	SMALL_AUTOSOMAL	2.27975	0.00227951
10	11	SMALL_AUTOSOMAL	2.28509	0.00378123
10	12	SMALL_AUTOSOMAL	2.28769	0.00254066
10	13	SMALL_AUTOSOMAL	2.29109	0.00209689
10	14	SMALL_AUTOSOMAL	2.29553	0.00269071
10	15	SMALL_AUTOSOMAL	2.29625	-0.000428121
10	16	SMALL_AUTOSOMAL	2.29777	-0.00275326
10	17	SMALL_AUTOSOMAL	2.30225	-0.00211461
10	18	SMALL_AUTOSOMAL	2.30533	-0.00287453
10	19	SMALL_AUTOSOMAL	2.30923	-0.00281786
10	20	SMALL_AUTOSOMAL	2.31387	-0.00201781
10	21	SMALL_AUTOSOMAL	2.31851	-0.00122061
10	22	SMALL_AUTOSOMAL	2.3267	0.00312687
10	23	SMALL_AUTOSOMAL	2.33594	0.00852101
10	24	SMALL_AUTOSOMAL	2.34992	0.0186614
10	25	SMALL_AUTOSOMAL	2.37639	0.0412893
10	26	SMALL_AUTOSOMAL	2.41634	0.0773949
10	27	SMALL_AUTOSOMAL	2.47719	0.134405
10	28	SMALL_AUTOSOMAL	2.55986	0.213233
10	29	SMALL_AUTOSOMAL	2.66461	0.31414
10	30	SMALL_AUTOSOMAL	2.78543	0.43112
10	31	SMALL_AUTOSOMAL	2.92139	0.56324
10	32	SMALL_AUTOSOMAL	3.06424	0.702249
10	33	SMALL_AUTOSOMAL	3.21197	0.846132
10	34	SMALL_AUTOSOMAL	3.36321	0.993539
10	35	SMALL_AUTOSOMAL	3.50421	1.13069
10	36	SMALL_AUTOSOMAL	3.63877	1.26141
10	37	SMALL_AUTOSOMAL	3.77908	1.39788
10	38	SMALL_AUTOSOMAL	3.90791	1.52286
10	39	SMALL_AUTOSOMAL	4.01348	1.6246
10	40	SMALL_AUTOSOMAL	4.09932	1.70659
10	1	IPC	1.09185	-0.00747856
10	2	IPC	1.09347	-0.0075381
10	3	IPC	1.0999	-0.00278945
10	4	IPC	1.10346	-0.000900276
10	5	IPC	1.10605	3.99206e-06
10	6	IPC	1.10892	0.00120092
10	7	IPC	1.11022	0.000820827
10	8	IPC	1.11223	0.00115313
10	9	IPC	1.11393	0.00116881
10	10	IPC	1.11567	0.00123659
10	11	IPC	1.11694	0.00082407
10	12	IPC	1.11679	-0.00100751
10	13	IPC	1.11855	-0.00092293
10	14	IPC	1.12258	0.0014314
10	15	IPC	1.12424	0.00140798
10	16	IPC	1.12475	0.000245281
10	17	IPC	1.1255	-0.000685201
10	18	IPC	1.12591	-0.00195376
10	19	IPC	1.12755	-0.00199911
10	20	IPC	1.12984	-0.00138512
10	21	IPC	1.13293	2.43573e-05
10	22	IPC	1.13541	0.000826106
10	23	IPC	1.13681	0.000554255
10	24	IPC	1.13868	0.000745652
10	25	IPC	1.14454	0.00492758
10	26	IPC	1.15444	0.0131424
10	27	IPC	1.17863	0.0356512
10	28	IPC	1.22985	0.0851978
10	29	IPC	1.2972	0.150863
10	30	IPC	1.37333	0.225317
10	31	IPC	1.46545	0.315756
10	32	IPC	1.5768	0.425428
10	33	IPC	1.7016	0.54855
10	34	IPC	1.83146	0.676735
10	35	IPC	1.96339	0.806989
10	36	IPC	2.0978	0.939721
10	37	IPC	2.2401	1.08034
10	38	IPC	2.37853	1.21709
10	39	IPC	2.51226	1.34914
10	40	IPC	2.62667	1.46187
10	1	Y_MALE	1.36161	-0.00985272
10	2	Y_MALE	1.36354	-0.00960584
10	3	Y_MALE	1.37043	-0.00438603
10	4	Y_MALE	1.37577	-0.000722855
10	5	Y_MALE	1.37859	0.000419998
10	6	Y_MALE	1.38111	0.00126435
10	7	Y_MALE	1.38255	0.00102748
10	8	Y_MALE	1.38513	0.00193322
10	9	Y_MALE	1.38662	0.00174296
10	10	Y_MALE	1.38822	0.00166785
10	11	Y_MALE	1.39007	0.00184582
10	12	Y_MALE	1.38923	-0.000671167
10	13	Y_MALE	1.39092	-0.000658775
10	14	Y_MALE	1.39423	0.000977843
10	15	Y_MALE	1.39422	-0.000711478
10	16	Y_MALE	1.3949	-0.00171237
10	17	Y_MALE	1.39692	-0.00136607
10	18	Y_MALE	1.39782	-0.00213867
10	19	Y_MALE	1.40018	-0.00145787
10	20	Y_MALE	1.40372	0.000407748
10	21	Y_MALE	1.40753	0.00253801
10	22	Y_MALE	1.41356	0.00689797
10	23	Y_MALE	1.42383	0.0154908
10	24	Y_MALE	1.44143	0.0314087
10	25	Y_MALE	1.47595	0.0642535
10	26	Y_MALE	1.53443	0.121061
10	27	Y_MALE	1.63162	0.216571
10	28	Y_MALE	1.78242	0.365694
10	29	Y_MALE	1.98116	0.562761
10	30	Y_MALE	2.20677	0.786692
10	31	Y_MALE	2.43852	1.01677
10	32	Y_MALE	2.6456	1.22218
10	33	Y_MALE	2.8226	1.3975
10	34	Y_MALE	2.96926	1.54248
10	35	Y_MALE	3.07198	1.64352
10	36	Y_MALE	3.1422	1.71207
10	37	Y_MALE	3.20053	1.76872
10	38	Y_MALE	3.23675	1.80326
10	39	Y_MALE	3.25903	1.82387
10	40	Y_MALE	3.27828	1.84144
10	1	LARGE_AUTOSOMAL	0.861645	-6.87516e-05
10	2	LARGE_AUTOSOMAL	0.861973	-0.00044787
10	3	LARGE_AUTOSOMAL	0.863726	0.000596787
10	4	LARGE_AUTOSOMAL	0.865071	0.00123428
10	5	LARGE_AUTOSOMAL	0.864923	0.000378627
10	6	LARGE_AUTOSOMAL	0.866017	0.000764712
10	7	LARGE_AUTOSOMAL	0.866372	0.000411939
10	8	LARGE_AUTOSOMAL	0.86631	-0.000356995
10	9	LARGE_AUTOSOMAL	0.867267	-0.000108536
10	10	LARGE_AUTOSOMAL	0.867788	-0.000294655
10	11	LARGE_AUTOSOMAL	0.868037	-0.000753883
10	12	LARGE_AUTOSOMAL	0.867603	-0.0018954
10	13	LARGE_AUTOSOMAL	0.868668	-0.00153787
10	14	LARGE_AUTOSOMAL	0.87059	-0.000324233
10	15	LARGE_AUTOSOMAL	0.870751	-0.000870305
10	16	LARGE_AUTOSOMAL	0.871255	-0.00107413
10	17	LARGE_AUTOSOMAL	0.872724	-0.000312472
10	18	LARGE_AUTOSOMAL	0.873816	7.13486e-05
10	19	LARGE_AUTOSOMAL	0.875344	0.000891296
10	20	LARGE_AUTOSOMAL	0.87834	0.00317949
10	21	LARGE_AUTOSOMAL	0.885841	0.00997361
10	22	LARGE_AUTOSOMAL	0.899174	0.0225983
10	23	LARGE_AUTOSOMAL	0.921294	0.0440105
10	24	LARGE_AUTOSOMAL	0.963245	0.0852539
10	25	LARGE_AUTOSOMAL	1.04435	0.165646
10	26	LARGE_AUTOSOMAL	1.17887	0.29946
10	27	LARGE_AUTOSOMAL	1.368	0.487882
10	28	LARGE_AUTOSOMAL	1.6016	0.72078
10	29	LARGE_AUTOSOMAL	1.86754	0.986014
10	30	LARGE_AUTOSOMAL	2.12369	1.24146
10	31	LARGE_AUTOSOMAL	2.32299	1.44005
10	32	LARGE_AUTOSOMAL	2.45847	1.57481
10	33	LARGE_AUTOSOMAL	2.55928	1.67491
10	34	LARGE_AUTOSOMAL	2.65283	1.76776
10	35	LARGE_AUTOSOMAL	2.7233	1.83753
10	36	LARGE_AUTOSOMAL	2.78203	1.89554
10	37	LARGE_AUTOSOMAL	2.84289	1.9557
10	38	LARGE_AUTOSOMAL	2.88201	1.99411
10	39	LARGE_AUTOSOMAL	2.911	2.02239
10	40	LARGE_AUTOSOMAL	2.93669	2.04737
11	1
11	2
11	3
11	4
11	5
11	6
11	7
11	8
11	9
11	10
11	11
11	12
11	13
11	14
11	15
11	16
11	17
11	18
11	19
11	20
11	21
11	22
11	23
11	24
11	25
11	26
11	27
11	28
11	29
11	30
11	31
11	32
11	33
11	34
11	35
11	36
11	37
11	38
11	39
11	40
12	1
12	2
12	3
12	4
12	5
12	6
12	7
12	8
12	9
12	10
12	11
12	12
12	13
12	14
12	15
12	16
12	17
12	18
12	19
12	20
12	21
12	22
12	23
12	24
12	25
12	26
12	27
12	28
12	29
12	30
12	31
12	32
12	33
12	34
12	35
12	36
12	37
12	38
12	39
12	40
13	1	SMALL_AUTOSOMAL	2.47326	-0.0258905
13	2	SMALL_AUTOSOMAL	2.4713	-0.0306775
13	3	SMALL_AUTOSOMAL	2.48182	-0.0229837
13	4	SMALL_AUTOSOMAL	2.51095	0.00332295
13	5	SMALL_AUTOSOMAL	2.51913	0.00868285
13	6	SMALL_AUTOSOMAL	2.51939	0.00611105
13	7	SMALL_AUTOSOMAL	2.52003	0.00392501
13	8	SMALL_AUTOSOMAL	2.52151	0.00258058
13	9	SMALL_AUTOSOMAL	2.52389	0.0021431
13	10	SMALL_AUTOSOMAL	2.52601	0.00143502
13	11	SMALL_AUTOSOMAL	2.52955	0.00215315
13	12	SMALL_AUTOSOMAL	2.53167	0.00144244
13	13	SMALL_AUTOSOMAL	2.53289	-0.000166625
13	14	SMALL_AUTOSOMAL	2.53454	-0.00133414
13	15	SMALL_AUTOSOMAL	2.53815	-0.000551397
13	16	SMALL_AUTOSOMAL	2.54101	-0.000513232
13	17	SMALL_AUTOSOMAL	2.54175	-0.00260081
13	18	SMALL_AUTOSOMAL	2.54353	-0.00364625
13	19	SMALL_AUTOSOMAL	2.55173	0.001722
13	20	SMALL_AUTOSOMAL	2.55937	0.00654475
13	21	SMALL_AUTOSOMAL	2.57123	0.0155749
13	22	SMALL_AUTOSOMAL	2.59361	0.0351336
13	23	SMALL_AUTOSOMAL	2.62804	0.0667314
13	24	SMALL_AUTOSOMAL	2.68133	0.117197
13	25	SMALL_AUTOSOMAL	2.75723	0.190273
13	26	SMALL_AUTOSOMAL	2.85398	0.284198
13	27	SMALL_AUTOSOMAL	2.97108	0.398479
13	28	SMALL_AUTOSOMAL	3.10419	0.528758
13	29	SMALL_AUTOSOMAL	3.24366	0.6654
13	30	SMALL_AUTOSOMAL	3.39045	0.809369
13	31	SMALL_AUTOSOMAL	3.53728	0.953372
13	32	SMALL_AUTOSOMAL	3.68153	1.0948
13	33	SMALL_AUTOSOMAL	3.82253	1.23298
13	34	SMALL_AUTOSOMAL	3.96652	1.37414
13	35	SMALL_AUTOSOMAL	4.09492	1.49972
13	36	SMALL_AUTOSOMAL	4.21636	1.61832
13	37	SMALL_AUTOSOMAL	4.32008	1.71922
13	38	SMALL_AUTOSOMAL	4.41921	1.81553
13	39	SMALL_AUTOSOMAL	4.47994	1.87343
13	40	SMALL_AUTOSOMAL	4.52239	1.91306
13	1	IPC	1.19651	-0.0134093
13	2	IPC	1.19671	-0.0143368
13	3	IPC	1.20216	-0.0100084
13	4	IPC	1.21218	-0.00111189
13	5	IPC	1.21516	0.000741616
13	6	IPC	1.21628	0.000734979
13	7	IPC	1.21601	-0.000660923
13	8	IPC	1.21691	-0.00089227
13	9	IPC	1.22028	0.00135236
13	10	IPC	1.2214	0.00134882
13	11	IPC	1.2224	0.00122727
13	12	IPC	1.22458	0.00227957
13	13	IPC	1.22549	0.00205966
13	14	IPC	1.2267	0.00214744
13	15	IPC	1.22874	0.00306432
13	16	IPC	1.2315	0.00469609
13	17	IPC	1.232	0.00406814
13	18	IPC	1.23199	0.00292842
13	19	IPC	1.23288	0.0027016
13	20	IPC	1.23286	0.00155353
13	21	IPC	1.23105	-0.00138792
13	22	IPC	1.22765	-0.00591414
13	23	IPC	1.22376	-0.0109283
13	24	IPC	1.22583	-0.00997922
13	25	IPC	1.23981	0.00287218
13	26	IPC	1.2637	0.0256381
13	27	IPC	1.28664	0.0474494
13	28	IPC	1.31152	0.0712077
13	29	IPC	1.35293	0.111493
13	30	IPC	1.41978	0.177211
13	31	IPC	1.51389	0.270194
13	32	IPC	1.63002	0.385199
13	33	IPC	1.76611	0.520168
13	34	IPC	1.91842	0.671353
13	35	IPC	2.07802	0.829826
13	36	IPC	2.24682	0.997504
13	37	IPC	2.41751	1.16707
13	38	IPC	2.59465	1.34307
13	39	IPC	2.75623	1.50353
13	40	IPC	2.88801	1.63418
13	1	Y_MALE	1.60616	-0.0176282
13	2	Y_MALE	1.60423	-0.022047
13	3	Y_MALE	1.61191	-0.0168522
13	4	Y_MALE	1.63367	0.00242758
13	5	Y_MALE	1.63967	0.00594767
13	6	Y_MALE	1.64077	0.00456147
13	7	Y_MALE	1.64284	0.00415242
13	8	Y_MALE	1.64439	0.00321814
13	9	Y_MALE	1.6459	0.00223975
13	10	Y_MALE	1.6471	0.000955951
13	11	Y_MALE	1.64909	0.000472162
13	12	Y_MALE	1.65068	-0.000425522
13	13	Y_MALE	1.65233	-0.00125633
13	14	Y_MALE	1.65419	-0.00187912
13	15	Y_MALE	1.65707	-0.00148159
13	16	Y_MALE	1.66079	-0.000248766
13	17	Y_MALE	1.66259	-0.000935092
13	18	Y_MALE	1.66511	-0.000896506
13	19	Y_MALE	1.66881	0.000325948
13	20	Y_MALE	1.68014	0.00916778
13	21	Y_MALE	1.69865	0.0251961
13	22	Y_MALE	1.73004	0.0540994
13	23	Y_MALE	1.78618	0.107761
13	24	Y_MALE	1.88229	0.201384
13	25	Y_MALE	2.03516	0.351773
13	26	Y_MALE	2.24397	0.558103
13	27	Y_MALE	2.49281	0.804455
13	28	Y_MALE	2.75268	1.06185
13	29	Y_MALE	2.99897	1.30565
13	30	Y_MALE	3.2136	1.5178
13	31	Y_MALE	3.3898	1.69152
13	32	Y_MALE	3.52433	1.82357
13	33	Y_MALE	3.62076	1.91751
13	34	Y_MALE	3.68521	1.97948
13	35	Y_MALE	3.73186	2.02365
13	36	Y_MALE	3.76796	2.05727
13	37	Y_MALE	3.79382	2.08064
13	38	Y_MALE	3.82928	2.11362
13	39	Y_MALE	3.85599	2.13785
13	40	Y_MALE	3.87965	2.15902
13	1	LARGE_AUTOSOMAL	0.928175	-0.00170042
13	2	LARGE_AUTOSOMAL	0.927871	-0.00283469
13	3	LARGE_AUTOSOMAL	0.929446	-0.00209058
13	4	LARGE_AUTOSOMAL	0.933164	0.000797277
13	5	LARGE_AUTOSOMAL	0.934639	0.00144101
13	6	LARGE_AUTOSOMAL	0.936	0.00197198
13	7	LARGE_AUTOSOMAL	0.936599	0.00174013
13	8	LARGE_AUTOSOMAL	0.936588	0.00089804
13	9	LARGE_AUTOSOMAL	0.936897	0.000377103
13	10	LARGE_AUTOSOMAL	0.936996	-0.000354536
13	11	LARGE_AUTOSOMAL	0.936279	-0.0019024
13	12	LARGE_AUTOSOMAL	0.93675	-0.00226211
13	13	LARGE_AUTOSOMAL	0.937513	-0.0023291
13	14	LARGE_AUTOSOMAL	0.938435	-0.00223789
13	15	LARGE_AUTOSOMAL	0.940052	-0.00145116
13	16	LARGE_AUTOSOMAL	0.942239	-9.51494e-05
13	17	LARGE_AUTOSOMAL	0.944315	0.00115066
13	18	LARGE_AUTOSOMAL	0.948342	0.00434672
13	19	LARGE_AUTOSOMAL	0.956607	0.0117815
13	20	LARGE_AUTOSOMAL	0.975184	0.0295279
13	21	LARGE_AUTOSOMAL	1.01051	0.0640186
13	22	LARGE_AUTOSOMAL	1.07186	0.124545
13	23	LARGE_AUTOSOMAL	1.1827	0.234548
13	24	LARGE_AUTOSOMAL	1.35372	0.404738
13	25	LARGE_AUTOSOMAL	1.57405	0.62424
13	26	LARGE_AUTOSOMAL	1.84133	0.890687
13	27	LARGE_AUTOSOMAL	2.13907	1.1876
13	28	LARGE_AUTOSOMAL	2.4144	1.4621
13	29	LARGE_AUTOSOMAL	2.62938	1.67625
13	30	LARGE_AUTOSOMAL	2.78714	1.83318
13	31	LARGE_AUTOSOMAL	2.90851	1.95371
13	32	LARGE_AUTOSOMAL	3.01149	2.05586
13	33	LARGE_AUTOSOMAL	3.09764	2.14119
13	34	LARGE_AUTOSOMAL	3.17174	2.21446
13	35	LARGE_AUTOSOMAL	3.23117	2.27305
13	36	LARGE_AUTOSOMAL	3.28189	2.32295
13	37	LARGE_AUTOSOMAL	3.32009	2.36031
13	38	LARGE_AUTOSOMAL	3.35609	2.39549
13	39	LARGE_AUTOSOMAL	3.3776	2.41616
13	40	LARGE_AUTOSOMAL	3.39229	2.43003
14	1	SMALL_AUTOSOMAL	2.3891	-0.0125274
14	2	SMALL_AUTOSOMAL	2.38602	-0.0187793
14	3	SMALL_AUTOSOMAL	2.40326	-0.00471899
14	4	SMALL_AUTOSOMAL	2.41034	-0.000816466
14	5	SMALL_AUTOSOMAL	2.41446	0.000125377
14	6	SMALL_AUTOSOMAL	2.41695	-0.00056261
14	7	SMALL_AUTOSOMAL	2.42152	0.000837235
14	8	SMALL_AUTOSOMAL	2.42626	0.00239062
14	9	SMALL_AUTOSOMAL	2.43045	0.00340733
14	10	SMALL_AUTOSOMAL	2.43233	0.00210923
14	11	SMALL_AUTOSOMAL	2.43472	0.00132707
14	12	SMALL_AUTOSOMAL	2.43693	0.000358937
14	13	SMALL_AUTOSOMAL	2.43968	-7.41797e-05
14	14	SMALL_AUTOSOMAL	2.44259	-0.000339689
14	15	SMALL_AUTOSOMAL	2.44587	-0.000231596
14	16	SMALL_AUTOSOMAL	2.448	-0.00128198
14	17	SMALL_AUTOSOMAL	2.45179	-0.000674875
14	18	SMALL_AUTOSOMAL	2.45468	-0.000953974
14	19	SMALL_AUTOSOMAL	2.45791	-0.000901433
14	20	SMALL_AUTOSOMAL	2.46506	0.00306499
14	21	SMALL_AUTOSOMAL	2.4748	0.00963041
14	22	SMALL_AUTOSOMAL	2.49555	0.0272041
14	23	SMALL_AUTOSOMAL	2.52783	0.0563015
14	24	SMALL_AUTOSOMAL	2.57813	0.103431
14	25	SMALL_AUTOSOMAL	2.65268	0.174805
14	26	SMALL_AUTOSOMAL	2.74427	0.26321
14	27	SMALL_AUTOSOMAL	2.85627	0.37204
14	28	SMALL_AUTOSOMAL	2.98753	0.50012
14	29	SMALL_AUTOSOMAL	3.12424	0.633656
14	30	SMALL_AUTOSOMAL	3.2615	0.767731
14	31	SMALL_AUTOSOMAL	3.40731	0.910367
14	32	SMALL_AUTOSOMAL	3.54556	1.04544
14	33	SMALL_AUTOSOMAL	3.68661	1.18331
14	34	SMALL_AUTOSOMAL	3.821	1.31452
14	35	SMALL_AUTOSOMAL	3.94157	1.43192
14	36	SMALL_AUTOSOMAL	4.06208	1.54925
14	37	SMALL_AUTOSOMAL	4.16901	1.653
14	38	SMALL_AUTOSOMAL	4.25511	1.73593
14	39	SMALL_AUTOSOMAL	4.32657	1.80421
14	40	SMALL_AUTOSOMAL	4.36839	1.84285
14	1	IPC	1.17696	-0.00888571
14	2	IPC	1.17695	-0.010145
14	3	IPC	1.18266	-0.00568863
14	4	IPC	1.18543	-0.00417413
14	5	IPC	1.18729	-0.00356098
14	6	IPC	1.18898	-0.00312056
14	7	IPC	1.19371	0.000353143
14	8	IPC	1.19631	0.00170218
14	9	IPC	1.19875	0.00288789
14	10	IPC	1.19958	0.0024706
14	11	IPC	1.20059	0.00221973
14	12	IPC	1.20197	0.00235474
14	13	IPC	1.20399	0.00311738
14	14	IPC	1.20553	0.0034107
14	15	IPC	1.2067	0.003326
14	16	IPC	1.20755	0.00292564
14	17	IPC	1.20985	0.00396628
14	18	IPC	1.21106	0.0039295
14	19	IPC	1.21115	0.00276835
14	20	IPC	1.21023	0.000591289
14	21	IPC	1.20851	-0.00238256
14	22	IPC	1.20562	-0.00652669
14	23	IPC	1.20282	-0.0105699
14	24	IPC	1.20439	-0.0102558
14	25	IPC	1.21635	0.000452957
14	26	IPC	1.23845	0.0212945
14	27	IPC	1.25892	0.040519
14	28	IPC	1.28741	0.0677562
14	29	IPC	1.3322	0.111288
14	30	IPC	1.40089	0.178729
14	31	IPC	1.49623	0.272817
14	32	IPC	1.61478	0.390116
14	33	IPC	1.74918	0.523267
14	34	IPC	1.89926	0.672093
14	35	IPC	2.05629	0.827864
14	36	IPC	2.22461	0.994936
14	37	IPC	2.39603	1.1651
14	38	IPC	2.56685	1.33467
14	39	IPC	2.73083	1.4974
14	40	IPC	2.85898	1.6243
14	1	Y_MALE	1.4733	-0.0115477
14	2	Y_MALE	1.47167	-0.0152788
14	3	Y_MALE	1.48561	-0.00344584
14	4	Y_MALE	1.49134	0.000183755
14	5	Y_MALE	1.4923	-0.000964563
14	6	Y_MALE	1.49417	-0.00119485
14	7	Y_MALE	1.50002	0.00255073
14	8	Y_MALE	1.50256	0.00298051
14	9	Y_MALE	1.50444	0.00276119
14	10	Y_MALE	1.50487	0.00108608
14	11	Y_MALE	1.50625	0.000363104
14	12	Y_MALE	1.50785	-0.000137311
14	13	Y_MALE	1.50914	-0.000953154
14	14	Y_MALE	1.5107	-0.00150078
14	15	Y_MALE	1.51308	-0.0012212
14	16	Y_MALE	1.51566	-0.000750183
14	17	Y_MALE	1.51805	-0.000464532
14	18	Y_MALE	1.52059	-2.34325e-05
14	19	Y_MALE	1.52345	0.000730472
14	20	Y_MALE	1.53385	0.00902389
14	21	Y_MALE	1.54803	0.0211003
14	22	Y_MALE	1.57467	0.0456385
14	23	Y_MALE	1.62471	0.0935733
14	24	Y_MALE	1.71019	0.176954
14	25	Y_MALE	1.84771	0.31237
14	26	Y_MALE	2.0366	0.499158
14	27	Y_MALE	2.2646	0.72505
14	28	Y_MALE	2.50923	0.967576
14	29	Y_MALE	2.73795	1.19419
14	30	Y_MALE	2.9334	1.38754
14	31	Y_MALE	3.09574	1.54777
14	32	Y_MALE	3.21459	1.66452
14	33	Y_MALE	3.30297	1.7508
14	34	Y_MALE	3.36434	1.81006
[truncated: 10,406 more rows]

## Sheet: Results
Well	Well Position	Omit	Sample Name	Target Name	Task	Reporter	Quencher	CT	Ct Mean	Ct SD	Quantity	Quantity Mean	Quantity SD	Y-Intercept	R(superscript 2)	Slope	Efficiency	Automatic Ct Threshold	Ct Threshold	Automatic Baseline	Baseline Start	Baseline End	Comments	EXPFAIL	HIGHSD	NOAMP	PRFDROP
7	A7	FALSE	513-24	IPC	UNKNOWN	JUN	None	27.358	27.358									TRUE	0.063035	TRUE	3	24		Y	N	N	N
7	A7	FALSE	513-24	LARGE_AUTOSOMAL	UNKNOWN	ABY	NFQ-MGB	32.043	32.0425		0.00465529	0.00465529		24.0163	0.9955	-3.4417	95.2334	TRUE	0.0862363	TRUE	3	27		Y	N	N	N
7	A7	FALSE	513-24	SMALL_AUTOSOMAL	UNKNOWN	VIC	NFQ-MGB	32.858	32.8581		0.00890439	0.00890439		25.8527	0.9956	-3.4166	96.1953	TRUE	0.0748248	TRUE	3	28		Y	N	N	N
7	A7	FALSE	513-24	Y_MALE	UNKNOWN	FAM	NFQ-MGB	Undetermined						26.165	0.9926	-3.5163	92.4819	TRUE	0.150876	TRUE	3	39		Y	N	N	N
19	B7	FALSE	513-25	IPC	UNKNOWN	JUN	None	27.287	27.2873									TRUE	0.063035	TRUE	3	23		Y	N	Y	N
19	B7	FALSE	513-25	LARGE_AUTOSOMAL	UNKNOWN	ABY	NFQ-MGB	36.606	36.6058		0.000219824	0.000219824		24.0163	0.9955	-3.4417	95.2334	TRUE	0.0862363	TRUE	3	33		Y	N	Y	N
19	B7	FALSE	513-25	SMALL_AUTOSOMAL	UNKNOWN	VIC	NFQ-MGB	37.262	37.262		0.000457759	0.000457759		25.8527	0.9956	-3.4166	96.1953	TRUE	0.0748248	TRUE	3	33		Y	N	Y	N
19	B7	FALSE	513-25	Y_MALE	UNKNOWN	FAM	NFQ-MGB	Undetermined						26.165	0.9926	-3.5163	92.4819	TRUE	0.150876	TRUE	3	39		Y	N	Y	N
31	C7	FALSE	513-26	IPC	UNKNOWN	JUN	None	27.257	27.2575									TRUE	0.063035	TRUE	3	23		Y	N	N	N
31	C7	FALSE	513-26	LARGE_AUTOSOMAL	UNKNOWN	ABY	NFQ-MGB	37.386	37.3862		0.000130414	0.000130414		24.0163	0.9955	-3.4417	95.2334	TRUE	0.0862363	TRUE	3	33		Y	N	N	N
31	C7	FALSE	513-26	SMALL_AUTOSOMAL	UNKNOWN	VIC	NFQ-MGB	Undetermined						25.8527	0.9956	-3.4166	96.1953	TRUE	0.0748248	TRUE	3	35		Y	N	N	N
31	C7	FALSE	513-26	Y_MALE	UNKNOWN	FAM	NFQ-MGB	Undetermined						26.165	0.9926	-3.5163	92.4819	TRUE	0.150876	TRUE	3	39		Y	N	N	N
43	D7	FALSE	513-27	IPC	UNKNOWN	JUN	None	27.225	27.2246									TRUE	0.063035	TRUE	3	23		Y	N	Y	N
43	D7	FALSE	513-27	LARGE_AUTOSOMAL	UNKNOWN	ABY	NFQ-MGB	Undetermined						24.0163	0.9955	-3.4417	95.2334	TRUE	0.0862363	TRUE	3	39		Y	N	Y	N
43	D7	FALSE	513-27	SMALL_AUTOSOMAL	UNKNOWN	VIC	NFQ-MGB	Undetermined						25.8527	0.9956	-3.4166	96.1953	TRUE	0.0748248	TRUE	3	35		Y	N	Y	N
43	D7	FALSE	513-27	Y_MALE	UNKNOWN	FAM	NFQ-MGB	Undetermined						26.165	0.9926	-3.5163	92.4819	TRUE	0.150876	TRUE	3	39		Y	N	Y	N
55	E7	FALSE	513-28	IPC	UNKNOWN	JUN	None	27.209	27.2086									TRUE	0.063035	TRUE	3	24		N	N	N	N
55	E7	FALSE	513-28	LARGE_AUTOSOMAL	UNKNOWN	ABY	NFQ-MGB	36.453	36.4529		0.000243504	0.000243504		24.0163	0.9955	-3.4417	95.2334	TRUE	0.0862363	TRUE	3	32		N	N	N	N
55	E7	FALSE	513-28	SMALL_AUTOSOMAL	UNKNOWN	VIC	NFQ-MGB	37.757	37.7572		0.000327861	0.000327861		25.8527	0.9956	-3.4166	96.1953	TRUE	0.0748248	TRUE	3	34		N	N	N	N
55	E7	FALSE	513-28	Y_MALE	UNKNOWN	FAM	NFQ-MGB	Undetermined						26.165	0.9926	-3.5163	92.4819	TRUE	0.150876	TRUE	3	35		N	N	N	N
67	F7	FALSE	513-29	IPC	UNKNOWN	JUN	None	27.193	27.1927									TRUE	0.063035	TRUE	3	23		Y	N	N	N
67	F7	FALSE	513-29	LARGE_AUTOSOMAL	UNKNOWN	ABY	NFQ-MGB	Undetermined						24.0163	0.9955	-3.4417	95.2334	TRUE	0.0862363	TRUE	3	39		Y	N	N	N
67	F7	FALSE	513-29	SMALL_AUTOSOMAL	UNKNOWN	VIC	NFQ-MGB	Undetermined						25.8527	0.9956	-3.4166	96.1953	TRUE	0.0748248	TRUE	3	39		Y	N	N	N
67	F7	FALSE	513-29	Y_MALE	UNKNOWN	FAM	NFQ-MGB	Undetermined						26.165	0.9926	-3.5163	92.4819	TRUE	0.150876	TRUE	3	39		Y	N	N	N
79	G7	FALSE	513-30	IPC	UNKNOWN	JUN	None	27.271	27.2708									TRUE	0.063035	TRUE	3	23		N	N	N	N
79	G7	FALSE	513-30	LARGE_AUTOSOMAL	UNKNOWN	ABY	NFQ-MGB	37.397	37.3965		0.000129517	0.000129517		24.0163	0.9955	-3.4417	95.2334	TRUE	0.0862363	TRUE	3	33		N	N	N	N
79	G7	FALSE	513-30	SMALL_AUTOSOMAL	UNKNOWN	VIC	NFQ-MGB	37.317	37.317		0.000441106	0.000441106		25.8527	0.9956	-3.4166	96.1953	TRUE	0.0748248	TRUE	3	32		N	N	N	N
79	G7	FALSE	513-30	Y_MALE	UNKNOWN	FAM	NFQ-MGB	38.729	38.7286		0.000267333	0.000267333		26.165	0.9926	-3.5163	92.4819	TRUE	0.150876	TRUE	3	33		N	N	N	N
91	H7	FALSE	513-31	IPC	UNKNOWN	JUN	None	27.182	27.1816									TRUE	0.063035	TRUE	3	23		N	N	N	N
91	H7	FALSE	513-31	LARGE_AUTOSOMAL	UNKNOWN	ABY	NFQ-MGB	33.735	33.7354		0.00149996	0.00149996		24.0163	0.9955	-3.4417	95.2334	TRUE	0.0862363	TRUE	3	29		N	N	N	N
91	H7	FALSE	513-31	SMALL_AUTOSOMAL	UNKNOWN	VIC	NFQ-MGB	33.513	33.5129		0.00572707	0.00572707		25.8527	0.9956	-3.4166	96.1953	TRUE	0.0748248	TRUE	3	29		N	N	N	N
91	H7	FALSE	513-31	Y_MALE	UNKNOWN	FAM	NFQ-MGB	36.393	36.3928		0.00123399	0.00123399		26.165	0.9926	-3.5163	92.4819	TRUE	0.150876	TRUE	3	31		N	N	N	N
8	A8	FALSE	513-BIANCO7	IPC	UNKNOWN	JUN	None	27.521	27.521									TRUE	0.063035	TRUE	3	24		Y	N	Y	N
8	A8	FALSE	513-BIANCO7	LARGE_AUTOSOMAL	UNKNOWN	ABY	NFQ-MGB	Undetermined						24.0163	0.9955	-3.4417	95.2334	TRUE	0.0862363	TRUE	3	39		Y	N	Y	N
8	A8	FALSE	513-BIANCO7	SMALL_AUTOSOMAL	UNKNOWN	VIC	NFQ-MGB	Undetermined						25.8527	0.9956	-3.4166	96.1953	TRUE	0.0748248	TRUE	3	39		Y	N	Y	N
8	A8	FALSE	513-BIANCO7	Y_MALE	UNKNOWN	FAM	NFQ-MGB	Undetermined						26.165	0.9926	-3.5163	92.4819	TRUE	0.150876	TRUE	3	39		Y	N	Y	N
18	B6	FALSE	513-D1	IPC	UNKNOWN	JUN	None	27.131	27.1305									TRUE	0.063035	TRUE	3	23		N	N	N	N
18	B6	FALSE	513-D1	LARGE_AUTOSOMAL	UNKNOWN	ABY	NFQ-MGB	31.902	31.9018		0.00511496	0.00511496		24.0163	0.9955	-3.4417	95.2334	TRUE	0.0862363	TRUE	3	28		N	N	N	N
18	B6	FALSE	513-D1	SMALL_AUTOSOMAL	UNKNOWN	VIC	NFQ-MGB	33.98	33.9796		0.00418166	0.00418166		25.8527	0.9956	-3.4166	96.1953	TRUE	0.0748248	TRUE	3	30		N	N	N	N
18	B6	FALSE	513-D1	Y_MALE	UNKNOWN	FAM	NFQ-MGB	38.864	38.8642		0.000244615	0.000244615		26.165	0.9926	-3.5163	92.4819	TRUE	0.150876	TRUE	3	34		N	N	N	N
30	C6	FALSE	513-D2	IPC	UNKNOWN	JUN	None	27.288	27.2878									TRUE	0.063035	TRUE	3	23		Y	N	Y	N
30	C6	FALSE	513-D2	LARGE_AUTOSOMAL	UNKNOWN	ABY	NFQ-MGB	31.247	31.2473		0.00792508	0.00792508		24.0163	0.9955	-3.4417	95.2334	TRUE	0.0862363	TRUE	3	27		Y	N	Y	N
30	C6	FALSE	513-D2	SMALL_AUTOSOMAL	UNKNOWN	VIC	NFQ-MGB	33.113	33.1134		0.0074968	0.0074968		25.8527	0.9956	-3.4166	96.1953	TRUE	0.0748248	TRUE	3	29		Y	N	Y	N
30	C6	FALSE	513-D2	Y_MALE	UNKNOWN	FAM	NFQ-MGB	Undetermined						26.165	0.9926	-3.5163	92.4819	TRUE	0.150876	TRUE	3	39		Y	N	Y	N
42	D6	FALSE	513-D3	IPC	UNKNOWN	JUN	None	27.187	27.1873									TRUE	0.063035	TRUE	3	23		N	N	N	N
42	D6	FALSE	513-D3	LARGE_AUTOSOMAL	UNKNOWN	ABY	NFQ-MGB	33.41	33.4097		0.00186516	0.00186516		24.0163	0.9955	-3.4417	95.2334	TRUE	0.0862363	TRUE	3	29		N	N	N	N
42	D6	FALSE	513-D3	SMALL_AUTOSOMAL	UNKNOWN	VIC	NFQ-MGB	34.394	34.3937		0.00316325	0.00316325		25.8527	0.9956	-3.4166	96.1953	TRUE	0.0748248	TRUE	3	30		N	N	N	N
42	D6	FALSE	513-D3	Y_MALE	UNKNOWN	FAM	NFQ-MGB	36.27	36.2703		0.00133705	0.00133705		26.165	0.9926	-3.5163	92.4819	TRUE	0.150876	TRUE	3	31		N	N	N	N
54	E6	FALSE	513-D4	IPC	UNKNOWN	JUN	None	27.359	27.3589									TRUE	0.063035	TRUE	3	24		Y	N	Y	N
54	E6	FALSE	513-D4	LARGE_AUTOSOMAL	UNKNOWN	ABY	NFQ-MGB	37.375	37.375		0.000131394	0.000131394		24.0163	0.9955	-3.4417	95.2334	TRUE	0.0862363	TRUE	3	33		Y	N	Y	N
54	E6	FALSE	513-D4	SMALL_AUTOSOMAL	UNKNOWN	VIC	NFQ-MGB	37.401	37.4009		0.000416846	0.000416846		25.8527	0.9956	-3.4166	96.1953	TRUE	0.0748248	TRUE	3	33		Y	N	Y	N
54	E6	FALSE	513-D4	Y_MALE	UNKNOWN	FAM	NFQ-MGB	Undetermined						26.165	0.9926	-3.5163	92.4819	TRUE	0.150876	TRUE	3	39		Y	N	Y	N
66	F6	FALSE	513-HC	IPC	UNKNOWN	JUN	None	27.151	27.1511									TRUE	0.063035	TRUE	3	23		N	N	N	N
66	F6	FALSE	513-HC	LARGE_AUTOSOMAL	UNKNOWN	ABY	NFQ-MGB	33.638	33.6384		0.0016005	0.0016005		24.0163	0.9955	-3.4417	95.2334	TRUE	0.0862363	TRUE	3	30		N	N	N	N
66	F6	FALSE	513-HC	SMALL_AUTOSOMAL	UNKNOWN	VIC	NFQ-MGB	35.327	35.3266		0.00168689	0.00168689		25.8527	0.9956	-3.4166	96.1953	TRUE	0.0748248	TRUE	3	31		N	N	N	N
66	F6	FALSE	513-HC	Y_MALE	UNKNOWN	FAM	NFQ-MGB	35.862	35.8625		0.00174637	0.00174637		26.165	0.9926	-3.5163	92.4819	TRUE	0.150876	TRUE	3	31		N	N	N	N
78	G6	FALSE	513-M1	IPC	UNKNOWN	JUN	None	27.197	27.1972									TRUE	0.063035	TRUE	3	23		N	N	N	N
78	G6	FALSE	513-M1	LARGE_AUTOSOMAL	UNKNOWN	ABY	NFQ-MGB	34.653	34.6532		0.000811717	0.000811717		24.0163	0.9955	-3.4417	95.2334	TRUE	0.0862363	TRUE	3	30		N	N	N	N
78	G6	FALSE	513-M1	SMALL_AUTOSOMAL	UNKNOWN	VIC	NFQ-MGB	34.526	34.5258		0.00289383	0.00289383		25.8527	0.9956	-3.4166	96.1953	TRUE	0.0748248	TRUE	3	30		N	N	N	N
78	G6	FALSE	513-M1	Y_MALE	UNKNOWN	FAM	NFQ-MGB	35.913	35.9134		0.00168905	0.00168905		26.165	0.9926	-3.5163	92.4819	TRUE	0.150876	TRUE	3	31		N	N	N	N
90	H6	FALSE	513-M2	IPC	UNKNOWN	JUN	None	27.475	27.4748									TRUE	0.063035	TRUE	3	24		N	N	N	N
90	H6	FALSE	513-M2	LARGE_AUTOSOMAL	UNKNOWN	ABY	NFQ-MGB	32.192	32.1918		0.00421292	0.00421292		24.0163	0.9955	-3.4417	95.2334	TRUE	0.0862363	TRUE	3	28		N	N	N	N
90	H6	FALSE	513-M2	SMALL_AUTOSOMAL	UNKNOWN	VIC	NFQ-MGB	33.065	33.0651		0.00774499	0.00774499		25.8527	0.9956	-3.4166	96.1953	TRUE	0.0748248	TRUE	3	30		N	N	N	N
90	H6	FALSE	513-M2	Y_MALE	UNKNOWN	FAM	NFQ-MGB	34.427	34.4273		0.00446979	0.00446979		26.165	0.9926	-3.5163	92.4819	TRUE	0.150876	TRUE	3	30		N	N	N	N
20	B8	FALSE	526-A1	IPC	UNKNOWN	JUN	None	27.225	27.2253									TRUE	0.063035	TRUE	3	23		N	N	N	N
20	B8	FALSE	526-A1	LARGE_AUTOSOMAL	UNKNOWN	ABY	NFQ-MGB	28.445	28.4449		0.051671	0.051671		24.0163	0.9955	-3.4417	95.2334	TRUE	0.0862363	TRUE	3	24		N	N	N	N
20	B8	FALSE	526-A1	SMALL_AUTOSOMAL	UNKNOWN	VIC	NFQ-MGB	29.3	29.3		0.097949	0.097949		25.8527	0.9956	-3.4166	96.1953	TRUE	0.0748248	TRUE	3	25		N	N	N	N
20	B8	FALSE	526-A1	Y_MALE	UNKNOWN	FAM	NFQ-MGB	30.311	30.3108		0.066216	0.066216		26.165	0.9926	-3.5163	92.4819	TRUE	0.150876	TRUE	3	25		N	N	N	N
32	C8	FALSE	526-B	IPC	UNKNOWN	JUN	None	27.359	27.3591									TRUE	0.063035	TRUE	3	24		N	N	N	N
32	C8	FALSE	526-B	LARGE_AUTOSOMAL	UNKNOWN	ABY	NFQ-MGB	25.239	25.2388		0.441374	0.441374		24.0163	0.9955	-3.4417	95.2334	TRUE	0.0862363	TRUE	3	21		N	N	N	N
32	C8	FALSE	526-B	SMALL_AUTOSOMAL	UNKNOWN	VIC	NFQ-MGB	27.04	27.0396		0.449362	0.449362		25.8527	0.9956	-3.4166	96.1953	TRUE	0.0748248	TRUE	3	23		N	N	N	N
32	C8	FALSE	526-B	Y_MALE	UNKNOWN	FAM	NFQ-MGB	27.863	27.8632		0.328887	0.328887		26.165	0.9926	-3.5163	92.4819	TRUE	0.150876	TRUE	3	23		N	N	N	N
58	E10	FALSE	526-BIANCO	IPC	UNKNOWN	JUN	None	27.389	27.389									TRUE	0.063035	TRUE	3	24		Y	N	Y	N
58	E10	FALSE	526-BIANCO	LARGE_AUTOSOMAL	UNKNOWN	ABY	NFQ-MGB	Undetermined						24.0163	0.9955	-3.4417	95.2334	TRUE	0.0862363	TRUE	3	39		Y	N	Y	N
58	E10	FALSE	526-BIANCO	SMALL_AUTOSOMAL	UNKNOWN	VIC	NFQ-MGB	Undetermined						25.8527	0.9956	-3.4166	96.1953	TRUE	0.0748248	TRUE	3	39		Y	N	Y	N
58	E10	FALSE	526-BIANCO	Y_MALE	UNKNOWN	FAM	NFQ-MGB	Undetermined						26.165	0.9926	-3.5163	92.4819	TRUE	0.150876	TRUE	3	39		Y	N	Y	N
44	D8	FALSE	526-C2	IPC	UNKNOWN	JUN	None	27.446	27.446									TRUE	0.063035	TRUE	3	24		N	N	N	N
44	D8	FALSE	526-C2	LARGE_AUTOSOMAL	UNKNOWN	ABY	NFQ-MGB	24.564	24.5643		0.693046	0.693046		24.0163	0.9955	-3.4417	95.2334	TRUE	0.0862363	TRUE	3	21		N	N	N	N
44	D8	FALSE	526-C2	SMALL_AUTOSOMAL	UNKNOWN	VIC	NFQ-MGB	26.377	26.3771		0.702306	0.702306		25.8527	0.9956	-3.4166	96.1953	TRUE	0.0748248	TRUE	3	22		N	N	N	N
44	D8	FALSE	526-C2	Y_MALE	UNKNOWN	FAM	NFQ-MGB	26.809	26.8087		0.656064	0.656064		26.165	0.9926	-3.5163	92.4819	TRUE	0.150876	TRUE	3	22		N	N	N	N
56	E8	FALSE	526-D	IPC	UNKNOWN	JUN	None	27.316	27.3161									TRUE	0.063035	TRUE	3	23		N	N	N	N
56	E8	FALSE	526-D	LARGE_AUTOSOMAL	UNKNOWN	ABY	NFQ-MGB	26.81	26.8097		0.154296	0.154296		24.0163	0.9955	-3.4417	95.2334	TRUE	0.0862363	TRUE	3	22		N	N	N	N
56	E8	FALSE	526-D	SMALL_AUTOSOMAL	UNKNOWN	VIC	NFQ-MGB	28.587	28.5871		0.15837	0.15837		25.8527	0.9956	-3.4166	96.1953	TRUE	0.0748248	TRUE	3	24		N	N	N	N
56	E8	FALSE	526-D	Y_MALE	UNKNOWN	FAM	NFQ-MGB	28.971	28.9713		0.159193	0.159193		26.165	0.9926	-3.5163	92.4819	TRUE	0.150876	TRUE	3	24		N	N	N	N
68	F8	FALSE	526-E	IPC	UNKNOWN	JUN	None	27.401	27.4006									TRUE	0.063035	TRUE	3	24		N	N	N	Y
68	F8	FALSE	526-E	LARGE_AUTOSOMAL	UNKNOWN	ABY	NFQ-MGB	24.584	24.5842		0.68391	0.68391		24.0163	0.9955	-3.4417	95.2334	TRUE	0.0862363	TRUE	3	19		N	N	N	Y
68	F8	FALSE	526-E	SMALL_AUTOSOMAL	UNKNOWN	VIC	NFQ-MGB	25.867	25.8673		0.990196	0.990196		25.8527	0.9956	-3.4166	96.1953	TRUE	0.0748248	TRUE	3	23		N	N	N	Y
68	F8	FALSE	526-E	Y_MALE	UNKNOWN	FAM	NFQ-MGB	26.797	26.7971		0.661048	0.661048		26.165	0.9926	-3.5163	92.4819	TRUE	0.150876	TRUE	3	23		N	N	N	Y
80	G8	FALSE	526-F	IPC	UNKNOWN	JUN	None	27.599	27.5986									TRUE	0.063035	TRUE	3	24		N	N	N	N
80	G8	FALSE	526-F	LARGE_AUTOSOMAL	UNKNOWN	ABY	NFQ-MGB	24.197	24.1975		0.885836	0.885836		24.0163	0.9955	-3.4417	95.2334	TRUE	0.0862363	TRUE	3	20		N	N	N	N
80	G8	FALSE	526-F	SMALL_AUTOSOMAL	UNKNOWN	VIC	NFQ-MGB	26.411	26.4115		0.686205	0.686205		25.8527	0.9956	-3.4166	96.1953	TRUE	0.0748248	TRUE	3	22		N	N	N	N
80	G8	FALSE	526-F	Y_MALE	UNKNOWN	FAM	NFQ-MGB	26.497	26.4967		0.804786	0.804786		26.165	0.9926	-3.5163	92.4819	TRUE	0.150876	TRUE	3	21		N	N	N	N
10	A10	FALSE	526-F1	IPC	UNKNOWN	JUN	None	27.553	27.5528									TRUE	0.063035	TRUE	3	24		N	N	N	N
10	A10	FALSE	526-F1	LARGE_AUTOSOMAL	UNKNOWN	ABY	NFQ-MGB	23.989	23.9887		1.01867	1.01867		24.0163	0.9955	-3.4417	95.2334	TRUE	0.0862363	TRUE	3	20		N	N	N	N
10	A10	FALSE	526-F1	SMALL_AUTOSOMAL	UNKNOWN	VIC	NFQ-MGB	25.933	25.9328		0.947442	0.947442		25.8527	0.9956	-3.4166	96.1953	TRUE	0.0748248	TRUE	3	22		N	N	N	N
10	A10	FALSE	526-F1	Y_MALE	UNKNOWN	FAM	NFQ-MGB	26.346	26.3458		0.888363	0.888363		26.165	0.9926	-3.5163	92.4819	TRUE	0.150876	TRUE	3	21		N	N	N	N
92	H8	FALSE	526-G	IPC	UNKNOWN	JUN	None	27.476	27.4756									TRUE	0.063035	TRUE	3	24		N	N	N	N
92	H8	FALSE	526-G	LARGE_AUTOSOMAL	UNKNOWN	ABY	NFQ-MGB	30.033	30.0328		0.0178595	0.0178595		24.0163	0.9955	-3.4417	95.2334	TRUE	0.0862363	TRUE	3	26		N	N	N	N
92	H8	FALSE	526-G	SMALL_AUTOSOMAL	UNKNOWN	VIC	NFQ-MGB	31.407	31.4075		0.0236688	0.0236688		25.8527	0.9956	-3.4166	96.1953	TRUE	0.0748248	TRUE	3	27		N	N	N	N
92	H8	FALSE	526-G	Y_MALE	UNKNOWN	FAM	NFQ-MGB	31.642	31.6422		0.0276905	0.0276905		26.165	0.9926	-3.5163	92.4819	TRUE	0.150876	TRUE	3	27		N	N	N	N
9	A9	FALSE	526-H	IPC	UNKNOWN	JUN	None	27.335	27.3349									TRUE	0.063035	TRUE	3	23		N	N	N	N
9	A9	FALSE	526-H	LARGE_AUTOSOMAL	UNKNOWN	ABY	NFQ-MGB	29.721	29.7207		0.0220065	0.0220065		24.0163	0.9955	-3.4417	95.2334	TRUE	0.0862363	TRUE	3	25		N	N	N	N
9	A9	FALSE	526-H	SMALL_AUTOSOMAL	UNKNOWN	VIC	NFQ-MGB	31.245	31.2451		0.026407	0.026407		25.8527	0.9956	-3.4166	96.1953	TRUE	0.0748248	TRUE	3	27		N	N	N	N
9	A9	FALSE	526-H	Y_MALE	UNKNOWN	FAM	NFQ-MGB	31.657	31.6568		0.0274268	0.0274268		26.165	0.9926	-3.5163	92.4819	TRUE	0.150876	TRUE	3	27		N	N	N	N
21	B9	FALSE	526-I	IPC	UNKNOWN	JUN	None	27.577	27.5769									TRUE	0.063035	TRUE	3	24		N	N	N	N
21	B9	FALSE	526-I	LARGE_AUTOSOMAL	UNKNOWN	ABY	NFQ-MGB	25.087	25.0867		0.488644	0.488644		24.0163	0.9955	-3.4417	95.2334	TRUE	0.0862363	TRUE	3	21		N	N	N	N
21	B9	FALSE	526-I	SMALL_AUTOSOMAL	UNKNOWN	VIC	NFQ-MGB	27.152	27.1519		0.416632	0.416632		25.8527	0.9956	-3.4166	96.1953	TRUE	0.0748248	TRUE	3	23		N	N	N	N
21	B9	FALSE	526-I	Y_MALE	UNKNOWN	FAM	NFQ-MGB	27.125	27.1248		0.533394	0.533394		26.165	0.9926	-3.5163	92.4819	TRUE	0.150876	TRUE	3	22		N	N	N	N
33	C9	FALSE	526-L	IPC	UNKNOWN	JUN	None	27.452	27.4516									TRUE	0.063035	TRUE	3	24		N	N	N	N
33	C9	FALSE	526-L	LARGE_AUTOSOMAL	UNKNOWN	ABY	NFQ-MGB	28.575	28.5752		0.0473567	0.0473567		24.0163	0.9955	-3.4417	95.2334	TRUE	0.0862363	TRUE	3	24		N	N	N	N
33	C9	FALSE	526-L	SMALL_AUTOSOMAL	UNKNOWN	VIC	NFQ-MGB	30.291	30.2906		0.0502438	0.0502438		25.8527	0.9956	-3.4166	96.1953	TRUE	0.0748248	TRUE	3	26		N	N	N	N
33	C9	FALSE	526-L	Y_MALE	UNKNOWN	FAM	NFQ-MGB	30.576	30.5764		0.0556457	0.0556457		26.165	0.9926	-3.5163	92.4819	TRUE	0.150876	TRUE	3	25		N	N	N	N
22	B10	FALSE	526-L1	IPC	UNKNOWN	JUN	None	27.548	27.5483									TRUE	0.063035	TRUE	3	24		N	N	N	N
22	B10	FALSE	526-L1	LARGE_AUTOSOMAL	UNKNOWN	ABY	NFQ-MGB	27.921	27.9214		0.0733407	0.0733407		24.0163	0.9955	-3.4417	95.2334	TRUE	0.0862363	TRUE	3	24		N	N	N	N
22	B10	FALSE	526-L1	SMALL_AUTOSOMAL	UNKNOWN	VIC	NFQ-MGB	29.631	29.6307		0.0783849	0.0783849		25.8527	0.9956	-3.4166	96.1953	TRUE	0.0748248	TRUE	3	25		N	N	N	N
22	B10	FALSE	526-L1	Y_MALE	UNKNOWN	FAM	NFQ-MGB	29.888	29.8881		0.0873365	0.0873365		26.165	0.9926	-3.5163	92.4819	TRUE	0.150876	TRUE	3	25		N	N	N	N
45	D9	FALSE	526-M	IPC	UNKNOWN	JUN	None	27.335	27.335									TRUE	0.063035	TRUE	3	23		N	N	N	N
45	D9	FALSE	526-M	LARGE_AUTOSOMAL	UNKNOWN	ABY	NFQ-MGB	28.366	28.3656		0.0544858	0.0544858		24.0163	0.9955	-3.4417	95.2334	TRUE	0.0862363	TRUE	3	24		N	N	N	N
45	D9	FALSE	526-M	SMALL_AUTOSOMAL	UNKNOWN	VIC	NFQ-MGB	30.037	30.0371		0.0596022	0.0596022		25.8527	0.9956	-3.4166	96.1953	TRUE	0.0748248	TRUE	3	26		N	N	N	N
45	D9	FALSE	526-M	Y_MALE	UNKNOWN	FAM	NFQ-MGB	30.566	30.5656		0.0560434	0.0560434		26.165	0.9926	-3.5163	92.4819	TRUE	0.150876	TRUE	3	26		N	N	N	N
57	E9	FALSE	526-N	IPC	UNKNOWN	JUN	None	27.476	27.4756									TRUE	0.063035	TRUE	3	24		N	N	N	N
57	E9	FALSE	526-N	LARGE_AUTOSOMAL	UNKNOWN	ABY	NFQ-MGB	26.082	26.0823		0.251028	0.251028		24.0163	0.9955	-3.4417	95.2334	TRUE	0.0862363	TRUE	3	22		N	N	N	N
57	E9	FALSE	526-N	SMALL_AUTOSOMAL	UNKNOWN	VIC	NFQ-MGB	27.879	27.8793		0.255167	0.255167		25.8527	0.9956	-3.4166	96.1953	TRUE	0.0748248	TRUE	3	24		N	N	N	N
57	E9	FALSE	526-N	Y_MALE	UNKNOWN	FAM	NFQ-MGB	27.884	27.8841		0.324414	0.324414		26.165	0.9926	-3.5163	92.4819	TRUE	0.150876	TRUE	3	23		N	N	N	N
69	F9	FALSE	526-O	IPC	UNKNOWN	JUN	None	27.439	27.4392									TRUE	0.063035	TRUE	3	23		N	N	N	N
69	F9	FALSE	526-O	LARGE_AUTOSOMAL	UNKNOWN	ABY	NFQ-MGB	26.457	26.4566		0.195416	0.195416		24.0163	0.9955	-3.4417	95.2334	TRUE	0.0862363	TRUE	3	22		N	N	N	N
69	F9	FALSE	526-O	SMALL_AUTOSOMAL	UNKNOWN	VIC	NFQ-MGB	28.286	28.2861		0.193981	0.193981		25.8527	0.9956	-3.4166	96.1953	TRUE	0.0748248	TRUE	3	24		N	N	N	N
69	F9	FALSE	526-O	Y_MALE	UNKNOWN	FAM	NFQ-MGB	28.651	28.6511		0.196325	0.196325		26.165	0.9926	-3.5163	92.4819	TRUE	0.150876	TRUE	3	23		N	N	N	N
34	C10	FALSE	526-O1	IPC	UNKNOWN	JUN	None	27.679	27.6788									TRUE	0.063035	TRUE	3	24		N	N	N	N
34	C10	FALSE	526-O1	LARGE_AUTOSOMAL	UNKNOWN	ABY	NFQ-MGB	24.867	24.8665		0.566201	0.566201		24.0163	0.9955	-3.4417	95.2334	TRUE	0.0862363	TRUE	3	20		N	N	N	N
34	C10	FALSE	526-O1	SMALL_AUTOSOMAL	UNKNOWN	VIC	NFQ-MGB	26.853	26.8529		0.50962	0.50962		25.8527	0.9956	-3.4166	96.1953	TRUE	0.0748248	TRUE	3	23		N	N	N	N
34	C10	FALSE	526-O1	Y_MALE	UNKNOWN	FAM	NFQ-MGB	27.505	27.5049		0.415861	0.415861		26.165	0.9926	-3.5163	92.4819	TRUE	0.150876	TRUE	3	22		N	N	N	N
81	G9	FALSE	526-P	IPC	UNKNOWN	JUN	None	27.353	27.3533									TRUE	0.063035	TRUE	3	23		N	N	N	N
81	G9	FALSE	526-P	LARGE_AUTOSOMAL	UNKNOWN	ABY	NFQ-MGB	28.143	28.1429		0.0632411	0.0632411		24.0163	0.9955	-3.4417	95.2334	TRUE	0.0862363	TRUE	3	24		N	N	N	N
81	G9	FALSE	526-P	SMALL_AUTOSOMAL	UNKNOWN	VIC	NFQ-MGB	29.625	29.6246		0.0787056	0.0787056		25.8527	0.9956	-3.4166	96.1953	TRUE	0.0748248	TRUE	3	24		N	N	N	N
81	G9	FALSE	526-P	Y_MALE	UNKNOWN	FAM	NFQ-MGB	29.751	29.7509		0.0955455	0.0955455		26.165	0.9926	-3.5163	92.4819	TRUE	0.150876	TRUE	3	24		N	N	N	N
93	H9	FALSE	526-Q	IPC	UNKNOWN	JUN	None	27.919	27.9187									TRUE	0.063035	TRUE	3	24		N	N	N	N
93	H9	FALSE	526-Q	LARGE_AUTOSOMAL	UNKNOWN	ABY	NFQ-MGB	26.272	26.272		0.221108	0.221108		24.0163	0.9955	-3.4417	95.2334	TRUE	0.0862363	TRUE	3	22		N	N	N	N
93	H9	FALSE	526-Q	SMALL_AUTOSOMAL	UNKNOWN	VIC	NFQ-MGB	28.272	28.2724		0.195781	0.195781		25.8527	0.9956	-3.4166	96.1953	TRUE	0.0748248	TRUE	3	24		N	N	N	N
93	H9	FALSE	526-Q	Y_MALE	UNKNOWN	FAM	NFQ-MGB	28.649	28.6494		0.196543	0.196543		26.165	0.9926	-3.5163	92.4819	TRUE	0.150876	TRUE	3	24		N	N	N	N
46	D10	FALSE	526-Q1	IPC	UNKNOWN	JUN	None	27.405	27.4045									TRUE	0.063035	TRUE	3	24		N	N	N	N
46	D10	FALSE	526-Q1	LARGE_AUTOSOMAL	UNKNOWN	ABY	NFQ-MGB	29.125	29.1254		0.0327746	0.0327746		24.0163	0.9955	-3.4417	95.2334	TRUE	0.0862363	TRUE	3	25		N	N	N	N
46	D10	FALSE	526-Q1	SMALL_AUTOSOMAL	UNKNOWN	VIC	NFQ-MGB	30.806	30.8056		0.0355098	0.0355098		25.8527	0.9956	-3.4166	96.1953	TRUE	0.0748248	TRUE	3	26		N	N	N	N
46	D10	FALSE	526-Q1	Y_MALE	UNKNOWN	FAM	NFQ-MGB	31.69	31.69		0.0268372	0.0268372		26.165	0.9926	-3.5163	92.4819	TRUE	0.150876	TRUE	3	27		N	N	N	N
1	A1	FALSE	ST_1	IPC	UNKNOWN	JUN	None	29.384	29.1588	0.317902								TRUE	0.063035	TRUE	3	26		N	N	N	N
1	A1	FALSE	ST_1	LARGE_AUTOSOMAL	STANDARD	ABY	NFQ-MGB	17.956	18.0346	0.111234	50			24.0163	0.9955	-3.4417	95.2334	TRUE	0.0862363	TRUE	3	14		N	N	N	N
1	A1	FALSE	ST_1	SMALL_AUTOSOMAL	STANDARD	VIC	NFQ-MGB	19.898	19.9204	0.0314463	50			25.8527	0.9956	-3.4166	96.1953	TRUE	0.0748248	TRUE	3	16		N	N	N	N
1	A1	FALSE	ST_1	Y_MALE	STANDARD	FAM	NFQ-MGB	20.089	20.1747	0.121854	50			26.165	0.9926	-3.5163	92.4819	TRUE	0.150876	TRUE	3	15		N	N	N	N
2	A2	FALSE	ST_1	IPC	UNKNOWN	JUN	None	28.934	29.1588	0.317902								TRUE	0.063035	TRUE	3	26		N	N	N	N
2	A2	FALSE	ST_1	LARGE_AUTOSOMAL	STANDARD	ABY	NFQ-MGB	18.113	18.0346	0.111234	50			24.0163	0.9955	-3.4417	95.2334	TRUE	0.0862363	TRUE	3	14		N	N	N	N
2	A2	FALSE	ST_1	SMALL_AUTOSOMAL	STANDARD	VIC	NFQ-MGB	19.943	19.9204	0.0314463	50			25.8527	0.9956	-3.4166	96.1953	TRUE	0.0748248	TRUE	3	16		N	N	N	N
2	A2	FALSE	ST_1	Y_MALE	STANDARD	FAM	NFQ-MGB	20.261	20.1747	0.121854	50			26.165	0.9926	-3.5163	92.4819	TRUE	0.150876	TRUE	3	15		N	N	N	N
13	B1	FALSE	ST_2	IPC	UNKNOWN	JUN	None	27.721	27.7847	0.090611								TRUE	0.063035	TRUE	3	23		N	N	N	N
13	B1	FALSE	ST_2	LARGE_AUTOSOMAL	STANDARD	ABY	NFQ-MGB	21.458	21.4735	0.0224424	5			24.0163	0.9955	-3.4417	95.2334	TRUE	0.0862363	TRUE	3	18		N	N	N	N
13	B1	FALSE	ST_2	SMALL_AUTOSOMAL	STANDARD	VIC	NFQ-MGB	23.172	23.2954	0.174118	5			25.8527	0.9956	-3.4166	96.1953	TRUE	0.0748248	TRUE	3	18		N	N	N	N
13	B1	FALSE	ST_2	Y_MALE	STANDARD	FAM	NFQ-MGB	23.506	23.6142	0.152515	5			26.165	0.9926	-3.5163	92.4819	TRUE	0.150876	TRUE	3	18		N	N	N	N
14	B2	FALSE	ST_2	IPC	UNKNOWN	JUN	None	27.849	27.7847	0.090611								TRUE	0.063035	TRUE	3	23		N	N	N	N
14	B2	FALSE	ST_2	LARGE_AUTOSOMAL	STANDARD	ABY	NFQ-MGB	21.489	21.4735	0.0224424	5			24.0163	0.9955	-3.4417	95.2334	TRUE	0.0862363	TRUE	3	17		N	N	N	N
14	B2	FALSE	ST_2	SMALL_AUTOSOMAL	STANDARD	VIC	NFQ-MGB	23.419	23.2954	0.174118	5			25.8527	0.9956	-3.4166	96.1953	TRUE	0.0748248	TRUE	3	19		N	N	N	N
14	B2	FALSE	ST_2	Y_MALE	STANDARD	FAM	NFQ-MGB	23.722	23.6142	0.152515	5			26.165	0.9926	-3.5163	92.4819	TRUE	0.150876	TRUE	3	19		N	N	N	N
25	C1	FALSE	ST_3	IPC	UNKNOWN	JUN	None	27.793	27.7934									TRUE	0.063035	TRUE	3	24		N	N	N	N
25	C1	FALSE	ST_3	LARGE_AUTOSOMAL	STANDARD	ABY	NFQ-MGB	25.027	25.0269		0.5			24.0163	0.9955	-3.4417	95.2334	TRUE	0.0862363	TRUE	3	21		N	N	N	N
25	C1	FALSE	ST_3	SMALL_AUTOSOMAL	STANDARD	VIC	NFQ-MGB	26.917	26.9173		0.5			25.8527	0.9956	-3.4166	96.1953	TRUE	0.0748248	TRUE	3	23		N	N	N	N
25	C1	FALSE	ST_3	Y_MALE	STANDARD	FAM	NFQ-MGB	26.942	26.9421		0.5			26.165	0.9926	-3.5163	92.4819	TRUE	0.150876	TRUE	3	22		N	N	N	N
26	C2	FALSE	ST_3	IPC	UNKNOWN	JUN	None	27.676	27.6759									TRUE	0.063035	TRUE	3	24		N	N	N	N
26	C2	FALSE	ST_3	LARGE_AUTOSOMAL	STANDARD	ABY	NFQ-MGB	24.879	24.8786		1			24.0163	0.9955	-3.4417	95.2334	TRUE	0.0862363	TRUE	3	21		N	N	N	N
26	C2	FALSE	ST_3	SMALL_AUTOSOMAL	STANDARD	VIC	NFQ-MGB	26.766	26.7663		1			25.8527	0.9956	-3.4166	96.1953	TRUE	0.0748248	TRUE	3	23		N	N	N	N
26	C2	FALSE	ST_3	Y_MALE	STANDARD	FAM	NFQ-MGB	27.034	27.0336		1			26.165	0.9926	-3.5163	92.4819	TRUE	0.150876	TRUE	3	22		N	N	N	N
37	D1	FALSE	ST_4	IPC	UNKNOWN	JUN	None	27.578	27.5752	0.00434416								TRUE	0.063035	TRUE	3	24		N	N	N	N
37	D1	FALSE	ST_4	LARGE_AUTOSOMAL	STANDARD	ABY	NFQ-MGB	28.439	28.476	0.0522284	0.05			24.0163	0.9955	-3.4417	95.2334	TRUE	0.0862363	TRUE	3	24		N	N	N	N
37	D1	FALSE	ST_4	SMALL_AUTOSOMAL	STANDARD	VIC	NFQ-MGB	30.281	30.229	0.0738305	0.05			25.8527	0.9956	-3.4166	96.1953	TRUE	0.0748248	TRUE	3	26		N	N	N	N
37	D1	FALSE	ST_4	Y_MALE	STANDARD	FAM	NFQ-MGB	30.433	30.3656	0.0951561	0.05			26.165	0.9926	-3.5163	92.4819	TRUE	0.150876	TRUE	3	25		N	N	N	N
38	D2	FALSE	ST_4	IPC	UNKNOWN	JUN	None	27.572	27.5752	0.00434416								TRUE	0.063035	TRUE	3	24		N	N	N	N
38	D2	FALSE	ST_4	LARGE_AUTOSOMAL	STANDARD	ABY	NFQ-MGB	28.513	28.476	0.0522284	0.05			24.0163	0.9955	-3.4417	95.2334	TRUE	0.0862363	TRUE	3	24		N	N	N	N
38	D2	FALSE	ST_4	SMALL_AUTOSOMAL	STANDARD	VIC	NFQ-MGB	30.177	30.229	0.0738305	0.05			25.8527	0.9956	-3.4166	96.1953	TRUE	0.0748248	TRUE	3	27		N	N	N	N
38	D2	FALSE	ST_4	Y_MALE	STANDARD	FAM	NFQ-MGB	30.298	30.3656	0.0951561	0.05			26.165	0.9926	-3.5163	92.4819	TRUE	0.150876	TRUE	3	24		N	N	N	N
49	E1	FALSE	ST_5	IPC	UNKNOWN	JUN	None	27.374	27.315	0.0836288								TRUE	0.063035	TRUE	3	24		N	Y	N	N
49	E1	FALSE	ST_5	LARGE_AUTOSOMAL	STANDARD	ABY	NFQ-MGB	31.487	31.807	0.452261	0.005			24.0163	0.9955	-3.4417	95.2334	TRUE	0.0862363	TRUE	3	27		N	Y	N	N
49	E1	FALSE	ST_5	SMALL_AUTOSOMAL	STANDARD	VIC	NFQ-MGB	33.498	33.6056	0.151896	0.005			25.8527	0.9956	-3.4166	96.1953	TRUE	0.0748248	TRUE	3	29		N	Y	N	N
49	E1	FALSE	ST_5	Y_MALE	STANDARD	FAM	NFQ-MGB	34.986	34.4461	0.763714	0.005			26.165	0.9926	-3.5163	92.4819	TRUE	0.150876	TRUE	3	30		N	Y	N	N
50	E2	FALSE	ST_5	IPC	UNKNOWN	JUN	None	27.256	27.315	0.0836288								TRUE	0.063035	TRUE	3	23		N	Y	N	N
50	E2	FALSE	ST_5	LARGE_AUTOSOMAL	STANDARD	ABY	NFQ-MGB	32.127	31.807	0.452261	0.005			24.0163	0.9955	-3.4417	95.2334	TRUE	0.0862363	TRUE	3	28		N	Y	N	N
50	E2	FALSE	ST_5	SMALL_AUTOSOMAL	STANDARD	VIC	NFQ-MGB	33.713	33.6056	0.151896	0.005			25.8527	0.9956	-3.4166	96.1953	TRUE	0.0748248	TRUE	3	29		N	Y	N	N
50	E2	FALSE	ST_5	Y_MALE	STANDARD	FAM	NFQ-MGB	33.906	34.4461	0.763714	0.005			26.165	0.9926	-3.5163	92.4819	TRUE	0.150876	TRUE	3	28		N	Y	N	N
3	A3	FALSE	st-1a	IPC	UNKNOWN	JUN	None	28.972	28.9715									TRUE	0.063035	TRUE	3	26		N	N	N	N
3	A3	FALSE	st-1a	LARGE_AUTOSOMAL	UNKNOWN	ABY	NFQ-MGB	18.4	18.4		42.8403	42.8403		24.0163	0.9955	-3.4417	95.2334	TRUE	0.0862363	TRUE	3	15		N	N	N	N
3	A3	FALSE	st-1a	SMALL_AUTOSOMAL	UNKNOWN	VIC	NFQ-MGB	21.357	21.357		20.6942	20.6942		25.8527	0.9956	-3.4166	96.1953	TRUE	0.0748248	TRUE	3	17		N	N	N	N
3	A3	FALSE	st-1a	Y_MALE	UNKNOWN	FAM	NFQ-MGB	20.759	20.7593		34.4599	34.4599		26.165	0.9926	-3.5163	92.4819	TRUE	0.150876	TRUE	3	16		N	N	N	N
15	B3	FALSE	st-1b	IPC	UNKNOWN	JUN	None	27.633	27.6327									TRUE	0.063035	TRUE	3	24		N	N	N	N
15	B3	FALSE	st-1b	LARGE_AUTOSOMAL	UNKNOWN	ABY	NFQ-MGB	21.41	21.4101		5.71795	5.71795		24.0163	0.9955	-3.4417	95.2334	TRUE	0.0862363	TRUE	3	17		N	N	N	N
15	B3	FALSE	st-1b	SMALL_AUTOSOMAL	UNKNOWN	VIC	NFQ-MGB	23.403	23.4029		5.21225	5.21225		25.8527	0.9956	-3.4166	96.1953	TRUE	0.0748248	TRUE	3	19		N	N	N	N
15	B3	FALSE	st-1b	Y_MALE	UNKNOWN	FAM	NFQ-MGB	23.815	23.815		4.65939	4.65939		26.165	0.9926	-3.5163	92.4819	TRUE	0.150876	TRUE	3	19		N	N	N	N
27	C3	FALSE	st-1c	IPC	UNKNOWN	JUN	None	27.576	27.5758									TRUE	0.063035	TRUE	3	24		N	N	N	N
27	C3	FALSE	st-1c	LARGE_AUTOSOMAL	UNKNOWN	ABY	NFQ-MGB	24.988	24.9882		0.521911	0.521911		24.0163	0.9955	-3.4417	95.2334	TRUE	0.0862363	TRUE	3	21		N	N	N	N
27	C3	FALSE	st-1c	SMALL_AUTOSOMAL	UNKNOWN	VIC	NFQ-MGB	27.107	27.107		0.429408	0.429408		25.8527	0.9956	-3.4166	96.1953	TRUE	0.0748248	TRUE	3	23		N	N	N	N
27	C3	FALSE	st-1c	Y_MALE	UNKNOWN	FAM	NFQ-MGB	27.32	27.3196		0.469511	0.469511		26.165	0.9926	-3.5163	92.4819	TRUE	0.150876	TRUE	3	22		N	N	N	N
39	D3	FALSE	st-1d	IPC	UNKNOWN	JUN	None	27.116	27.1156									TRUE	0.063035	TRUE	3	23		N	N	N	N
39	D3	FALSE	st-1d	LARGE_AUTOSOMAL	UNKNOWN	ABY	NFQ-MGB	28.413	28.4127		0.052797	0.052797		24.0163	0.9955	-3.4417	95.2334	TRUE	0.0862363	TRUE	3	24		N	N	N	N
39	D3	FALSE	st-1d	SMALL_AUTOSOMAL	UNKNOWN	VIC	NFQ-MGB	30.118	30.118		0.0564429	0.0564429		25.8527	0.9956	-3.4166	96.1953	TRUE	0.0748248	TRUE	3	26		N	N	N	N
39	D3	FALSE	st-1d	Y_MALE	UNKNOWN	FAM	NFQ-MGB	30.657	30.6574		0.052773	0.052773		26.165	0.9926	-3.5163	92.4819	TRUE	0.150876	TRUE	3	25		N	N	N	N
51	E3	FALSE	st-1e	IPC	UNKNOWN	JUN	None	27.324	27.3243									TRUE	0.063035	TRUE	3	24		N	N	N	N
51	E3	FALSE	st-1e	LARGE_AUTOSOMAL	UNKNOWN	ABY	NFQ-MGB	31.877	31.8773		0.00519937	0.00519937		24.0163	0.9955	-3.4417	95.2334	TRUE	0.0862363	TRUE	3	28		N	N	N	N
51	E3	FALSE	st-1e	SMALL_AUTOSOMAL	UNKNOWN	VIC	NFQ-MGB	33.442	33.4422		0.00600661	0.00600661		25.8527	0.9956	-3.4166	96.1953	TRUE	0.0748248	TRUE	3	29		N	N	N	N
51	E3	FALSE	st-1e	Y_MALE	UNKNOWN	FAM	NFQ-MGB	33.995	33.9951		0.00593186	0.00593186		26.165	0.9926	-3.5163	92.4819	TRUE	0.150876	TRUE	3	29		N	N	N	N
63	F3	FALSE	st-2a	IPC	UNKNOWN	JUN	None	28.664	28.6645									TRUE	0.063035	TRUE	3	26		N	N	N	N
63	F3	FALSE	st-2a	LARGE_AUTOSOMAL	UNKNOWN	ABY	NFQ-MGB	18.251	18.2508		47.3354	47.3354		24.0163	0.9955	-3.4417	95.2334	TRUE	0.0862363	TRUE	3	14		N	N	N	N
63	F3	FALSE	st-2a	SMALL_AUTOSOMAL	UNKNOWN	VIC	NFQ-MGB	20.494	20.4936		37.0295	37.0295		25.8527	0.9956	-3.4166	96.1953	TRUE	0.0748248	TRUE	3	16		N	N	N	N
63	F3	FALSE	st-2a	Y_MALE	UNKNOWN	FAM	NFQ-MGB	20.571	20.5707		38.991	38.991		26.165	0.9926	-3.5163	92.4819	TRUE	0.150876	TRUE	3	16		N	N	N	N
75	G3	FALSE	st-2b	IPC	UNKNOWN	JUN	None	28.06	28.0601									TRUE	0.063035	TRUE	3	24		N	N	N	N
75	G3	FALSE	st-2b	LARGE_AUTOSOMAL	UNKNOWN	ABY	NFQ-MGB	21.443	21.4431		5.59297	5.59297		24.0163	0.9955	-3.4417	95.2334	TRUE	0.0862363	TRUE	3	17		N	N	N	N
75	G3	FALSE	st-2b	SMALL_AUTOSOMAL	UNKNOWN	VIC	NFQ-MGB	23.364	23.3643		5.34976	5.34976		25.8527	0.9956	-3.4166	96.1953	TRUE	0.0748248	TRUE	3	19		N	N	N	N
75	G3	FALSE	st-2b	Y_MALE	UNKNOWN	FAM	NFQ-MGB	23.513	23.5129		5.67864	5.67864		26.165	0.9926	-3.5163	92.4819	TRUE	0.150876	TRUE	3	19		N	N	N	N
87	H3	FALSE	st-2c	IPC	UNKNOWN	JUN	None	27.76	27.7601									TRUE	0.063035	TRUE	3	24		N	N	N	N
87	H3	FALSE	st-2c	LARGE_AUTOSOMAL	UNKNOWN	ABY	NFQ-MGB	25.167	25.167		0.463082	0.463082		24.0163	0.9955	-3.4417	95.2334	TRUE	0.0862363	TRUE	3	21		N	N	N	N
87	H3	FALSE	st-2c	SMALL_AUTOSOMAL	UNKNOWN	VIC	NFQ-MGB	26.496	26.4958		0.648296	0.648296		25.8527	0.9956	-3.4166	96.1953	TRUE	0.0748248	TRUE	3	22		N	N	N	N
87	H3	FALSE	st-2c	Y_MALE	UNKNOWN	FAM	NFQ-MGB	27.617	27.6166		0.386535	0.386535		26.165	0.9926	-3.5163	92.4819	TRUE	0.150876	TRUE	3	22		N	N	N	N
4	A4	FALSE	st-2d	IPC	UNKNOWN	JUN	None	27.353	27.3532									TRUE	0.063035	TRUE	3	24		N	N	N	N
4	A4	FALSE	st-2d	LARGE_AUTOSOMAL	UNKNOWN	ABY	NFQ-MGB	28.561	28.5611		0.0478076	0.0478076		24.0163	0.9955	-3.4417	95.2334	TRUE	0.0862363	TRUE	3	24		N	N	N	N
4	A4	FALSE	st-2d	SMALL_AUTOSOMAL	UNKNOWN	VIC	NFQ-MGB	30.236	30.2355		0.0521434	0.0521434		25.8527	0.9956	-3.4166	96.1953	TRUE	0.0748248	TRUE	3	26		N	N	N	N
4	A4	FALSE	st-2d	Y_MALE	UNKNOWN	FAM	NFQ-MGB	30.379	30.3789		0.0633305	0.0633305		26.165	0.9926	-3.5163	92.4819	TRUE	0.150876	TRUE	3	25		N	N	N	N
16	B4	FALSE	st-2e	IPC	UNKNOWN	JUN	None	27.404	27.4039									TRUE	0.063035	TRUE	3	24		N	N	N	N
16	B4	FALSE	st-2e	LARGE_AUTOSOMAL	UNKNOWN	ABY	NFQ-MGB	32.125	32.125		0.00440544	0.00440544		24.0163	0.9955	-3.4417	95.2334	TRUE	0.0862363	TRUE	3	28		N	N	N	N
16	B4	FALSE	st-2e	SMALL_AUTOSOMAL	UNKNOWN	VIC	NFQ-MGB	33.714	33.7138		0.00500218	0.00500218		25.8527	0.9956	-3.4166	96.1953	TRUE	0.0748248	TRUE	3	30		N	N	N	N
16	B4	FALSE	st-2e	Y_MALE	UNKNOWN	FAM	NFQ-MGB	34.75	34.7495		0.00361955	0.00361955		26.165	0.9926	-3.5163	92.4819	TRUE	0.150876	TRUE	3	30		N	N	N	N
28	C4	FALSE	st-3a	IPC	UNKNOWN	JUN	None	28.502	28.5018									TRUE	0.063035	TRUE	3	25		N	N	N	N
28	C4	FALSE	st-3a	LARGE_AUTOSOMAL	UNKNOWN	ABY	NFQ-MGB	18.107	18.1069		52.1191	52.1191		24.0163	0.9955	-3.4417	95.2334	TRUE	0.0862363	TRUE	3	14		N	N	N	N
28	C4	FALSE	st-3a	SMALL_AUTOSOMAL	UNKNOWN	VIC	NFQ-MGB	20.083	20.0827		48.8438	48.8438		25.8527	0.9956	-3.4166	96.1953	TRUE	0.0748248	TRUE	3	16		N	N	N	N
28	C4	FALSE	st-3a	Y_MALE	UNKNOWN	FAM	NFQ-MGB	20.565	20.565		39.1359	39.1359		26.165	0.9926	-3.5163	92.4819	TRUE	0.150876	TRUE	3	15		N	N	N	N
40	D4	FALSE	st-3b	IPC	UNKNOWN	JUN	None	27.695	27.6946									TRUE	0.063035	TRUE	3	24		N	N	N	N
40	D4	FALSE	st-3b	LARGE_AUTOSOMAL	UNKNOWN	ABY	NFQ-MGB	21.494	21.4944		5.40424	5.40424		24.0163	0.9955	-3.4417	95.2334	TRUE	0.0862363	TRUE	3	17		N	N	N	N
40	D4	FALSE	st-3b	SMALL_AUTOSOMAL	UNKNOWN	VIC	NFQ-MGB	23.557	23.5572		4.69747	4.69747		25.8527	0.9956	-3.4166	96.1953	TRUE	0.0748248	TRUE	3	20		N	N	N	N
40	D4	FALSE	st-3b	Y_MALE	UNKNOWN	FAM	NFQ-MGB	23.819	23.8191		4.64667	4.64667		26.165	0.9926	-3.5163	92.4819	TRUE	0.150876	TRUE	3	19		N	N	N	N
52	E4	FALSE	st-3c	IPC	UNKNOWN	JUN	None	27.721	27.7208									TRUE	0.063035	TRUE	3	24		N	N	N	N
52	E4	FALSE	st-3c	LARGE_AUTOSOMAL	UNKNOWN	ABY	NFQ-MGB	25.014	25.0144		0.512844	0.512844		24.0163	0.9955	-3.4417	95.2334	TRUE	0.0862363	TRUE	3	21		N	N	N	N
52	E4	FALSE	st-3c	SMALL_AUTOSOMAL	UNKNOWN	VIC	NFQ-MGB	27.125	27.1246		0.424355	0.424355		25.8527	0.9956	-3.4166	96.1953	TRUE	0.0748248	TRUE	3	22		N	N	N	N
52	E4	FALSE	st-3c	Y_MALE	UNKNOWN	FAM	NFQ-MGB	27.248	27.2481		0.49203	0.49203		26.165	0.9926	-3.5163	92.4819	TRUE	0.150876	TRUE	3	22		N	N	N	N
64	F4	FALSE	st-3d	IPC	UNKNOWN	JUN	None	27.285	27.2854									TRUE	0.063035	TRUE	3	23		N	N	N	N
64	F4	FALSE	st-3d	LARGE_AUTOSOMAL	UNKNOWN	ABY	NFQ-MGB	28.353	28.3527		0.0549591	0.0549591		24.0163	0.9955	-3.4417	95.2334	TRUE	0.0862363	TRUE	3	24		N	N	N	N
64	F4	FALSE	st-3d	SMALL_AUTOSOMAL	UNKNOWN	VIC	NFQ-MGB	30.075	30.0748		0.0581102	0.0581102		25.8527	0.9956	-3.4166	96.1953	TRUE	0.0748248	TRUE	3	26		N	N	N	N
64	F4	FALSE	st-3d	Y_MALE	UNKNOWN	FAM	NFQ-MGB	30.404	30.4038		0.0623056	0.0623056		26.165	0.9926	-3.5163	92.4819	TRUE	0.150876	TRUE	3	25		N	N	N	N
76	G4	FALSE	st-3e	IPC	UNKNOWN	JUN	None	27.287	27.2872									TRUE	0.063035	TRUE	3	23		N	N	N	N
76	G4	FALSE	st-3e	LARGE_AUTOSOMAL	UNKNOWN	ABY	NFQ-MGB	31.661	31.661		0.00600907	0.00600907		24.0163	0.9955	-3.4417	95.2334	TRUE	0.0862363	TRUE	3	28		N	N	N	N
76	G4	FALSE	st-3e	SMALL_AUTOSOMAL	UNKNOWN	VIC	NFQ-MGB	33.515	33.5146		0.00572076	0.00572076		25.8527	0.9956	-3.4166	96.1953	TRUE	0.0748248	TRUE	3	29		N	N	N	N
76	G4	FALSE	st-3e	Y_MALE	UNKNOWN	FAM	NFQ-MGB	33.928	33.9279		0.00619884	0.00619884		26.165	0.9926	-3.5163	92.4819	TRUE	0.150876	TRUE	3	29		N	N	N	N
88	H4	FALSE	st-4a	IPC	UNKNOWN	JUN	None	28.662	28.6615									TRUE	0.063035	TRUE	3	25		N	N	N	N
88	H4	FALSE	st-4a	LARGE_AUTOSOMAL	UNKNOWN	ABY	NFQ-MGB	17.973	17.9725		57.0214	57.0214		24.0163	0.9955	-3.4417	95.2334	TRUE	0.0862363	TRUE	3	14		N	N	N	N
88	H4	FALSE	st-4a	SMALL_AUTOSOMAL	UNKNOWN	VIC	NFQ-MGB	20.039	20.0387		50.3156	50.3156		25.8527	0.9956	-3.4166	96.1953	TRUE	0.0748248	TRUE	3	16		N	N	N	N
88	H4	FALSE	st-4a	Y_MALE	UNKNOWN	FAM	NFQ-MGB	20.09	20.0901		53.4118	53.4118		26.165	0.9926	-3.5163	92.4819	TRUE	0.150876	TRUE	3	16		N	N	N	N
5	A5	FALSE	st-4b	IPC	UNKNOWN	JUN	None	27.547	27.5474									TRUE	0.063035	TRUE	3	24		N	N	N	N
5	A5	FALSE	st-4b	LARGE_AUTOSOMAL	UNKNOWN	ABY	NFQ-MGB	21.568	21.5682		5.14392	5.14392		24.0163	0.9955	-3.4417	95.2334	TRUE	0.0862363	TRUE	3	17		N	N	N	N
5	A5	FALSE	st-4b	SMALL_AUTOSOMAL	UNKNOWN	VIC	NFQ-MGB	23.583	23.5833		4.61567	4.61567		25.8527	0.9956	-3.4166	96.1953	TRUE	0.0748248	TRUE	3	19		N	N	N	N
5	A5	FALSE	st-4b	Y_MALE	UNKNOWN	FAM	NFQ-MGB	23.892	23.8915		4.43147	4.43147		26.165	0.9926	-3.5163	92.4819	TRUE	0.150876	TRUE	3	19		N	N	N	N
17	B5	FALSE	st-4c	IPC	UNKNOWN	JUN	None	27.553	27.5525									TRUE	0.063035	TRUE	3	24		N	N	N	N
17	B5	FALSE	st-4c	LARGE_AUTOSOMAL	UNKNOWN	ABY	NFQ-MGB	24.944	24.9441		0.537553	0.537553		24.0163	0.9955	-3.4417	95.2334	TRUE	0.0862363	TRUE	3	21		N	N	N	N
17	B5	FALSE	st-4c	SMALL_AUTOSOMAL	UNKNOWN	VIC	NFQ-MGB	26.885	26.8848		0.498797	0.498797		25.8527	0.9956	-3.4166	96.1953	TRUE	0.0748248	TRUE	3	23		N	N	N	N
17	B5	FALSE	st-4c	Y_MALE	UNKNOWN	FAM	NFQ-MGB	27.339	27.3394		0.463445	0.463445		26.165	0.9926	-3.5163	92.4819	TRUE	0.150876	TRUE	3	22		N	N	N	N
29	C5	FALSE	st-4d	IPC	UNKNOWN	JUN	None	27.366	27.3661									TRUE	0.063035	TRUE	3	24		N	N	N	N
29	C5	FALSE	st-4d	LARGE_AUTOSOMAL	UNKNOWN	ABY	NFQ-MGB	28.466	28.4663		0.0509355	0.0509355		24.0163	0.9955	-3.4417	95.2334	TRUE	0.0862363	TRUE	3	24		N	N	N	N
29	C5	FALSE	st-4d	SMALL_AUTOSOMAL	UNKNOWN	VIC	NFQ-MGB	30.26	30.2602		0.0512843	0.0512843		25.8527	0.9956	-3.4166	96.1953	TRUE	0.0748248	TRUE	3	26		N	N	N	N
29	C5	FALSE	st-4d	Y_MALE	UNKNOWN	FAM	NFQ-MGB	30.986	30.9862		0.0425498	0.0425498		26.165	0.9926	-3.5163	92.4819	TRUE	0.150876	TRUE	3	26		N	N	N	N
41	D5	FALSE	st-4e	IPC	UNKNOWN	JUN	None	27.251	27.2508									TRUE	0.063035	TRUE	3	23		N	N	N	N
41	D5	FALSE	st-4e	LARGE_AUTOSOMAL	UNKNOWN	ABY	NFQ-MGB	32.054	32.0543		0.00461875	0.00461875		24.0163	0.9955	-3.4417	95.2334	TRUE	0.0862363	TRUE	3	27		N	N	N	N
41	D5	FALSE	st-4e	SMALL_AUTOSOMAL	UNKNOWN	VIC	NFQ-MGB	33.207	33.2067		0.00704005	0.00704005		25.8527	0.9956	-3.4166	96.1953	TRUE	0.0748248	TRUE	3	29		N	N	N	N
41	D5	FALSE	st-4e	Y_MALE	UNKNOWN	FAM	NFQ-MGB	34.486	34.4862		0.00430062	0.00430062		26.165	0.9926	-3.5163	92.4819	TRUE	0.150876	TRUE	3	29		N	N	N	N
53	E5	FALSE	st-5a	IPC	UNKNOWN	JUN	None	28.66	28.6596									TRUE	0.063035	TRUE	3	26		N	N	N	N
53	E5	FALSE	st-5a	LARGE_AUTOSOMAL	UNKNOWN	ABY	NFQ-MGB	18.076	18.0761		53.2037	53.2037		24.0163	0.9955	-3.4417	95.2334	TRUE	0.0862363	TRUE	3	14		N	N	N	N
53	E5	FALSE	st-5a	SMALL_AUTOSOMAL	UNKNOWN	VIC	NFQ-MGB	20.006	20.006		51.4364	51.4364		25.8527	0.9956	-3.4166	96.1953	TRUE	0.0748248	TRUE	3	16		N	N	N	N
53	E5	FALSE	st-5a	Y_MALE	UNKNOWN	FAM	NFQ-MGB	20.525	20.5245		40.1874	40.1874		26.165	0.9926	-3.5163	92.4819	TRUE	0.150876	TRUE	3	16		N	N	N	N
65	F5	FALSE	st-5b	IPC	UNKNOWN	JUN	None	27.488	27.4881									TRUE	0.063035	TRUE	3	23		N	N	N	N
65	F5	FALSE	st-5b	LARGE_AUTOSOMAL	UNKNOWN	ABY	NFQ-MGB	21.52	21.5196		5.31388	5.31388		24.0163	0.9955	-3.4417	95.2334	TRUE	0.0862363	TRUE	3	17		N	N	N	N
65	F5	FALSE	st-5b	SMALL_AUTOSOMAL	UNKNOWN	VIC	NFQ-MGB	23.482	23.4818		4.94233	4.94233		25.8527	0.9956	-3.4166	96.1953	TRUE	0.0748248	TRUE	3	20		N	N	N	N
65	F5	FALSE	st-5b	Y_MALE	UNKNOWN	FAM	NFQ-MGB	23.632	23.6316		5.25365	5.25365		26.165	0.9926	-3.5163	92.4819	TRUE	0.150876	TRUE	3	18		N	N	N	N
77	G5	FALSE	st-5c	IPC	UNKNOWN	JUN	None	27.355	27.3546									TRUE	0.063035	TRUE	3	24		N	N	N	N
77	G5	FALSE	st-5c	LARGE_AUTOSOMAL	UNKNOWN	ABY	NFQ-MGB	25.004	25.0037		0.516543	0.516543		24.0163	0.9955	-3.4417	95.2334	TRUE	0.0862363	TRUE	3	21		N	N	N	N
77	G5	FALSE	st-5c	SMALL_AUTOSOMAL	UNKNOWN	VIC	NFQ-MGB	26.907	26.9069		0.491423	0.491423		25.8527	0.9956	-3.4166	96.1953	TRUE	0.0748248	TRUE	3	23		N	N	N	N
77	G5	FALSE	st-5c	Y_MALE	UNKNOWN	FAM	NFQ-MGB	27.051	27.0509		0.559842	0.559842		26.165	0.9926	-3.5163	92.4819	TRUE	0.150876	TRUE	3	22		N	N	N	N
89	H5	FALSE	st-5d	IPC	UNKNOWN	JUN	None	27.401	27.4014									TRUE	0.063035	TRUE	3	24		N	N	N	N
89	H5	FALSE	st-5d	LARGE_AUTOSOMAL	UNKNOWN	ABY	NFQ-MGB	28.312	28.3122		0.0564701	0.0564701		24.0163	0.9955	-3.4417	95.2334	TRUE	0.0862363	TRUE	3	24		N	N	N	N
89	H5	FALSE	st-5d	SMALL_AUTOSOMAL	UNKNOWN	VIC	NFQ-MGB	30.071	30.0712		0.0582494	0.0582494		25.8527	0.9956	-3.4166	96.1953	TRUE	0.0748248	TRUE	3	26		N	N	N	N
89	H5	FALSE	st-5d	Y_MALE	UNKNOWN	FAM	NFQ-MGB	30.39	30.3898		0.0628816	0.0628816		26.165	0.9926	-3.5163	92.4819	TRUE	0.150876	TRUE	3	26		N	N	N	N
6	A6	FALSE	st-5e	IPC	UNKNOWN	JUN	None	27.44	27.4397									TRUE	0.063035	TRUE	3	24		N	N	N	N
6	A6	FALSE	st-5e	LARGE_AUTOSOMAL	UNKNOWN	ABY	NFQ-MGB	31.58	31.5796		0.00634536	0.00634536		24.0163	0.9955	-3.4417	95.2334	TRUE	0.0862363	TRUE	3	27		N	N	N	N
6	A6	FALSE	st-5e	SMALL_AUTOSOMAL	UNKNOWN	VIC	NFQ-MGB	33.667	33.6665		0.00516388	0.00516388		25.8527	0.9956	-3.4166	96.1953	TRUE	0.0748248	TRUE	3	29		N	N	N	N
6	A6	FALSE	st-5e	Y_MALE	UNKNOWN	FAM	NFQ-MGB	34.169	34.1685		0.00529507	0.00529507		26.165	0.9926	-3.5163	92.4819	TRUE	0.150876	TRUE	3	29		N	N	N	N

## Sheet: Control DNA like samples calc
		Theoretical input in ng/µl
		50	5	0.5	0.05	0.005
probe
Large autosomal	average	50.504	5.43459	0.510387	0.0525938	0.0053156
	standard deviation	5.50331	0.22658	0.0280736	0.00340291	0.001
	% difference (BIAS)	1.00799	8.69186	2.07734	5.18767	6.31194
Small autosomal	average	41.6639	4.96349	0.498456	0.055246	0.0057867
	standard deviation	13.0682	0.317522	0.0904992	0.00331579	0.001
	% difference (BIAS)	-16.6722	-0.730106	-0.308851	10.4921	15.7339
Y	average	41.2372	4.93396	0.474273	0.0567681	0.00506919
	standard deviation	7.15395	0.516519	0.0621998	0.00907226	0.001
	% difference (BIAS)	-17.5256	-1.32076	-5.14545	13.5362	1.38379
		IPC results for 5 determinations
		st1	st2	st3	st4	st5
		28.972	28.664	28.502	28.662	28.66
		27.633	28.06	27.695	27.547	27.488
		27.576	27.76	27.721	27.553	27.355
		27.116	27.353	27.285	27.366	27.401
		27.324	27.404	27.287	27.251	27.44
		27.7242	27.8482	27.698	27.6758	27.6688
